# Supplementary material for: Ecology and life history of Meta bourneti (Araneae: Tetragnathidae) from Monte Albo (Sardinia, Italy)
Source: PeerJ. 2018 Nov 29;6:e6049. doi: 10.7717/peerj.6049 (PMC6275118; doi:10.7717/peerj.6049)
Supplement: Table S1 — In this dataset are shown: surveyed cave (Site), Sector identity, Branch and depth (S_depth) of cave sectors, Date and Season of each survey, Latitude, Longitude and Elevation of surveyed sites, sector morphological features (Height, Width and Wall Irregularity), sector microclimatic features (Temperature, Humidity and Illuminance), presence of Meta bourneti spiders (Meta_pa, Meta _Juv_pa, Meta _ad_pa), presence of other five observed species (Hydromantes flavus, Diptera, Tegenaria, Metellina, Oxychilus), abundance of Meta bourneti (Meta_Juv, Meta_adult, Meta) and the number of observed cocoon (Meta _cocoon). [file peerj-06-6049-s001.csv]

Site	Sector	Branch	S_depth	Date	Season	Longitude	Latitude	Elevation	S_Height	S_Width	S_Wall_Irreg	S_Temp	S_Hum	S_lux	Hydromantes_flavus	Meta_pa	Meta_Juv	Meta_Juv_pa	Meta_ad_pa	Meta_adult	Meta	Meta_cocoon	Diptera	Tegenaria	Metellina	Oxychilus
M_Albo_Cave1	M_Albo_Cave113	1	3	14/10/2015	Autumn	40.49	9.59	267	1.88	2	0.8	17.1	88.6	0.15	0	0	0	0	0	0	0	0	0	0	0	0
M_Albo_Cave1	M_Albo_Cave116	1	6	14/10/2015	Autumn	40.49	9.59	267	0.77	1.55	0.82	15.6	89.85	0	0	0	0	0	0	0	0	0	0	0	1	0
M_Albo_Cave1	M_Albo_Cave119	1	9	14/10/2015	Autumn	40.49	9.59	267	2.5	0.67	0.9	15.5	91	0	0	0	0	0	0	0	0	0	0	1	1	0
M_Albo_Cave1	M_Albo_Cave1112	1	12	14/10/2015	Autumn	40.49	9.59	267	1.68	2.11	0.845	15.35	90.05	0	0	0	0	0	0	0	0	0	0	0	0	0
M_Albo_Cave1	M_Albo_Cave1115	1	15	14/10/2015	Autumn	40.49	9.59	267	4.74	1.76	0.8	14.95	91.05	0	0	0	0	0	0	0	0	0	0	0	0	0
M_Albo_Cave1	M_Albo_Cave1118	1	18	14/10/2015	Autumn	40.49	9.59	267	7.81	2.49	0.905	14.65	91.6	0	0	0	0	0	0	0	0	0	0	0	0	0
M_Albo_Cave1	M_Albo_Cave1121	1	21	14/10/2015	Autumn	40.49	9.59	267	9.01	2.41	0.945	14.45	90.55	0	0	0	0	0	0	0	0	0	0	0	0	0
M_Albo_Cave1	M_Albo_Cave1124	1	24	14/10/2015	Autumn	40.49	9.59	267	6.29	3.68	0.925	14.1	92.3	0	0	0	0	0	0	0	0	0	0	0	0	0
M_Albo_Cave1	M_Albo_Cave1127	1	27	14/10/2015	Autumn	40.49	9.59	267	5.71	3.06	0.905	13.85	93	0	1	1	0	0	1	1	1	0	0	1	0	0
M_Albo_Cave1	M_Albo_Cave1130	1	30	14/10/2015	Autumn	40.49	9.59	267	6.42	2.59	0.92	13.85	93.2	0	0	0	0	0	0	0	0	0	0	0	0	0
M_Albo_Cave1	M_Albo_Cave1133	1	33	14/10/2015	Autumn	40.49	9.59	267	9.18	2.69	0.945	13.9	93.35	0	0	0	0	0	0	0	0	0	0	0	0	0
M_Albo_Cave1	M_Albo_Cave1136	1	36	14/10/2015	Autumn	40.49	9.59	267	3.84	5.86	0.925	13.8	93.5	0	0	0	0	0	0	0	0	0	0	0	0	0
M_Albo_Cave1	M_Albo_Cave1139	1	39	14/10/2015	Autumn	40.49	9.59	267	3.76	1.97	0.95	13.9	93.6	0	0	0	0	0	0	0	0	0	0	0	0	0
M_Albo_Cave1	M_Albo_Cave1142	1	42	14/10/2015	Autumn	40.49	9.59	267	1.7	0.65	0.94	14.1	93.6	0	0	0	0	0	0	0	0	0	0	0	0	0
M_Albo_Cave1	M_Albo_Cave1145	1	45	14/10/2015	Autumn	40.49	9.59	267	1.03	0.29	0.955	14.2	93.6	0	0	0	0	0	0	0	0	0	0	0	1	0
M_Albo_Cave1	M_Albo_Cave1227	2	27	14/10/2015	Autumn	40.49	9.59	267	1.74	0.68	0.875	14.2	93.75	0	0	0	0	0	0	0	0	0	0	0	0	0
M_Albo_Cave1	M_Albo_Cave1230	2	30	14/10/2015	Autumn	40.49	9.59	267	1.95	1.46	0.785	14.25	93.85	0	1	0	0	0	0	0	0	0	0	0	0	0
M_Albo_Cave1	M_Albo_Cave1233	2	33	14/10/2015	Autumn	40.49	9.59	267	2.08	1.11	0.825	14.15	93.85	0	1	0	0	0	0	0	0	0	0	0	0	0
M_Albo_Cave1	M_Albo_Cave1236	2	36	14/10/2015	Autumn	40.49	9.59	267	2.7	1.38	0.74	14.15	93.8	0	0	1	1	1	0	0	1	0	0	0	0	0
M_Albo_Cave1	M_Albo_Cave1239	2	39	14/10/2015	Autumn	40.49	9.59	267	2.67	1.23	0.85	14.15	93.85	0	0	0	0	0	0	0	0	0	0	0	0	0
M_Albo_Cave1	M_Albo_Cave1242	2	42	14/10/2015	Autumn	40.49	9.59	267	1.67	1.37	0.825	14.2	93.95	0	0	0	0	0	0	0	0	0	0	0	0	0
M_Albo_Cave1	M_Albo_Cave1245	2	45	14/10/2015	Autumn	40.49	9.59	267	0.73	1.68	0.73	16	86.6	0	0	0	0	0	0	0	0	0	0	0	0	0
M_Albo_Cave1	M_Albo_Cave1330	3	30	14/10/2015	Autumn	40.49	9.59	267	5.87	2.43	0.88	13.8	93.65	0	0	0	0	0	0	0	0	0	0	0	0	0
M_Albo_Cave1	M_Albo_Cave1333	3	33	14/10/2015	Autumn	40.49	9.59	267	4.53	5.03	0.805	13.8	93.8	0	0	0	0	0	0	0	0	0	0	0	0	0
M_Albo_Cave1	M_Albo_Cave1336	3	36	14/10/2015	Autumn	40.49	9.59	267	3.31	3.9	0.9	13.9	93.75	0	0	0	0	0	0	0	0	0	0	0	0	0
M_Albo_Cave1	M_Albo_Cave1339	3	39	14/10/2015	Autumn	40.49	9.59	267	2.7	2.96	0.895	14.05	93.8	0	0	0	0	0	0	0	0	0	0	0	0	0
M_Albo_Cave1	M_Albo_Cave1342	3	42	14/10/2015	Autumn	40.49	9.59	267	2.15	1.49	0.9	14.1	93.85	0	0	0	0	0	0	0	0	0	0	0	0	0
M_Albo_Cave1	M_Albo_Cave1345	3	45	14/10/2015	Autumn	40.49	9.59	267	4.2	2.33	0.89	14.15	94	0	0	0	0	0	0	0	0	0	0	0	0	0
M_Albo_Cave1	M_Albo_Cave1348	3	48	14/10/2015	Autumn	40.49	9.59	267	2.25	0.97	0.89	14.3	93.95	0	0	0	0	0	0	0	0	0	0	0	0	0
M_Albo_Cave1	M_Albo_Cave1351	3	51	14/10/2015	Autumn	40.49	9.59	267	1.59	1.55	0.905	14.4	93.95	0	0	0	0	0	0	0	0	0	0	0	0	0
M_Albo_Cave1	M_Albo_Cave1354	3	54	14/10/2015	Autumn	40.49	9.59	267	5.38	2.98	0.905	14.3	93.95	0	0	1	0	0	1	1	1	0	0	0	0	0
M_Albo_Cave1	M_Albo_Cave1357	3	57	14/10/2015	Autumn	40.49	9.59	267	2.47	2.29	0.78	14.45	94.05	0	0	0	0	0	0	0	0	0	0	0	0	0
M_Albo_Cave1	M_Albo_Cave1360	3	60	14/10/2015	Autumn	40.49	9.59	267	2.17	1.67	0.9	14.6	94.05	0	0	0	0	0	0	0	0	0	0	0	0	0
M_Albo_Cave1	M_Albo_Cave1363	3	63	14/10/2015	Autumn	40.49	9.59	267	1.58	1.73	0.705	14.55	94.15	0	0	1	0	0	1	1	1	0	0	0	0	0
M_Albo_Cave1	M_Albo_Cave1366	3	66	14/10/2015	Autumn	40.49	9.59	267	0.58	1.42	0.58	14.6	94.2	0	0	0	0	0	0	0	0	0	0	0	0	0
M_Albo_Cave1	M_Albo_Cave1369	3	69	14/10/2015	Autumn	40.49	9.59	267	1.28	3.89	0.805	15.4	94.1	0	0	0	0	0	0	0	0	0	0	0	0	0
M_Albo_Cave1	M_Albo_Cave1372	3	72	14/10/2015	Autumn	40.49	9.59	267	1.22	0.69	0.9	15.8	94.25	0	1	0	0	0	0	0	0	0	0	0	0	0
M_Albo_Cave1	M_Albo_Cave1375	3	75	14/10/2015	Autumn	40.49	9.59	267	2.41	0.94	0.895	16.1	94.4	0	0	0	0	0	0	0	0	0	0	0	0	0
M_Albo_Cave1	M_Albo_Cave1433	4	33	14/10/2015	Autumn	40.49	9.59	267	3.89	3.7	0.885	14.3	93.7	0	0	0	0	0	0	0	0	0	0	0	0	0
M_Albo_Cave1	M_Albo_Cave1436	4	36	14/10/2015	Autumn	40.49	9.59	267	2.34	1	0.91	14.35	93.65	0	0	0	0	0	0	0	0	0	0	0	0	0
M_Albo_Cave1	M_Albo_Cave1439	4	39	14/10/2015	Autumn	40.49	9.59	267	1.57	0.75	0.745	14.3	93.8	0	0	0	0	0	0	0	0	0	0	0	0	0
M_Albo_Cave1	M_Albo_Cave1557	5	57	14/10/2015	Autumn	40.49	9.59	267	2.24	1.26	0.87	14.55	93.65	0	0	0	0	0	0	0	0	0	0	0	0	0
M_Albo_Cave1	M_Albo_Cave1560	5	60	14/10/2015	Autumn	40.49	9.59	267	9.32	3.16	0.84	14.65	93.9	0	0	0	0	0	0	0	0	0	0	0	0	1
M_Albo_Cave1	M_Albo_Cave1660	6	60	14/10/2015	Autumn	40.49	9.59	267	5.16	1.8	0.885	14.6	93.85	0	0	0	0	0	0	0	0	0	0	0	0	0
M_Albo_Cave1	M_Albo_Cave1766	7	66	14/10/2015	Autumn	40.49	9.59	267	0.93	0.63	0.965	15	93.7	0	0	0	0	0	0	0	0	0	0	0	0	0
M_Albo_Cave1	M_Albo_Cave1769	7	69	14/10/2015	Autumn	40.49	9.59	267	0.75	0.62	0.75	15	93.4	0	0	0	0	0	0	0	0	0	0	0	0	0
M_Albo_Cave1	M_Albo_Cave1863	8	63	14/10/2015	Autumn	40.49	9.59	267	2.34	1.81	0.86	16.15	91.3	0	0	0	0	0	0	0	0	0	0	0	0	0
M_Albo_Cave1	M_Albo_Cave1866	8	66	14/10/2015	Autumn	40.49	9.59	267	2.61	1.22	0.785	16.3	94.05	0	0	0	0	0	0	0	0	1	0	0	0	0
M_Albo_Cave1	M_Albo_Cave1869	8	69	14/10/2015	Autumn	40.49	9.59	267	1.83	1.9	0.82	17.65	93.05	0	0	0	0	0	0	0	0	0	0	0	0	0
M_Albo_Cave1	M_Albo_Cave113	1	3	23/01/2016	Winter	40.49	9.59	267	1.88	2	0.8	8.85	84.55	0.15	0	0	0	0	0	0	0	0	0	1	1	0
M_Albo_Cave1	M_Albo_Cave116	1	6	23/01/2016	Winter	40.49	9.59	267	0.77	1.55	0.82	8.8	85.9	0	0	0	0	0	0	0	0	0	0	1	1	1
M_Albo_Cave1	M_Albo_Cave119	1	9	23/01/2016	Winter	40.49	9.59	267	2.5	0.67	0.9	8.8	86.5	0	0	0	0	0	0	0	0	0	0	1	1	1
M_Albo_Cave1	M_Albo_Cave1112	1	12	23/01/2016	Winter	40.49	9.59	267	1.68	2.11	0.845	9.4	82.35	0	0	0	0	0	0	0	0	0	0	0	0	0
M_Albo_Cave1	M_Albo_Cave1115	1	15	23/01/2016	Winter	40.49	9.59	267	4.74	1.76	0.8	9.45	87.95	0	0	0	0	0	0	0	0	0	0	1	1	0
M_Albo_Cave1	M_Albo_Cave1118	1	18	23/01/2016	Winter	40.49	9.59	267	7.81	2.49	0.905	10.2	87.25	0	0	0	0	0	0	0	0	0	0	0	0	1
M_Albo_Cave1	M_Albo_Cave1121	1	21	23/01/2016	Winter	40.49	9.59	267	9.01	2.41	0.945	10.5	85.9	0	0	0	0	0	0	0	0	0	0	0	0	0
M_Albo_Cave1	M_Albo_Cave1124	1	24	23/01/2016	Winter	40.49	9.59	267	6.29	3.68	0.925	10.1	87.3	0	0	0	0	0	0	0	0	0	0	0	0	0
M_Albo_Cave1	M_Albo_Cave1127	1	27	23/01/2016	Winter	40.49	9.59	267	5.71	3.06	0.905	11.8	86.7	0	0	1	1	1	0	0	1	0	0	0	0	1
M_Albo_Cave1	M_Albo_Cave1130	1	30	23/01/2016	Winter	40.49	9.59	267	6.42	2.59	0.92	11.25	84.75	0	0	1	1	1	0	0	1	0	0	0	1	0
M_Albo_Cave1	M_Albo_Cave1133	1	33	23/01/2016	Winter	40.49	9.59	267	9.18	2.69	0.945	11.35	85.95	0	0	0	0	0	0	0	0	0	0	0	0	0
M_Albo_Cave1	M_Albo_Cave1136	1	36	23/01/2016	Winter	40.49	9.59	267	3.84	5.86	0.925	11.35	86.25	0	0	0	0	0	0	0	0	0	0	0	0	0
M_Albo_Cave1	M_Albo_Cave1139	1	39	23/01/2016	Winter	40.49	9.59	267	3.76	1.97	0.95	11.35	87	0	0	0	0	0	0	0	0	0	0	0	0	0
M_Albo_Cave1	M_Albo_Cave1142	1	42	23/01/2016	Winter	40.49	9.59	267	1.7	0.65	0.94	11.35	87.7	0	0	0	0	0	0	0	0	0	0	0	1	0
M_Albo_Cave1	M_Albo_Cave1145	1	45	23/01/2016	Winter	40.49	9.59	267	1.03	0.29	0.955	11.45	87	0	0	0	0	0	0	0	0	0	0	0	0	0
M_Albo_Cave1	M_Albo_Cave1227	2	27	23/01/2016	Winter	40.49	9.59	267	1.74	0.68	0.875	11.4	92.65	0	0	1	1	1	0	0	1	0	0	0	0	0
M_Albo_Cave1	M_Albo_Cave1230	2	30	23/01/2016	Winter	40.49	9.59	267	1.95	1.46	0.785	12.25	93.5	0	0	1	1	1	0	0	1	0	0	0	0	0
M_Albo_Cave1	M_Albo_Cave1233	2	33	23/01/2016	Winter	40.49	9.59	267	2.08	1.11	0.825	12.6	93.65	0	0	0	0	0	0	0	0	0	0	0	0	0
M_Albo_Cave1	M_Albo_Cave1236	2	36	23/01/2016	Winter	40.49	9.59	267	2.7	1.38	0.74	12.9	93.65	0	0	0	0	0	0	0	0	0	0	0	0	0
M_Albo_Cave1	M_Albo_Cave1239	2	39	23/01/2016	Winter	40.49	9.59	267	2.67	1.23	0.85	13.05	93.5	0	0	1	0	0	1	1	1	0	0	0	0	0
M_Albo_Cave1	M_Albo_Cave1242	2	42	23/01/2016	Winter	40.49	9.59	267	1.67	1.37	0.825	13.45	93.9	0	0	1	1	1	0	0	1	0	0	0	0	0
M_Albo_Cave1	M_Albo_Cave1245	2	45	23/01/2016	Winter	40.49	9.59	267	0.73	1.68	0.73	13.8	94.2	0	0	0	0	0	0	0	0	0	0	1	0	1
M_Albo_Cave1	M_Albo_Cave1330	3	30	23/01/2016	Winter	40.49	9.59	267	5.87	2.43	0.88	11.15	85.7	0	0	0	0	0	0	0	0	0	0	0	1	0
M_Albo_Cave1	M_Albo_Cave1333	3	33	23/01/2016	Winter	40.49	9.59	267	4.53	5.03	0.805	11.25	86.9	0	0	0	0	0	0	0	0	0	0	0	0	0
M_Albo_Cave1	M_Albo_Cave1336	3	36	23/01/2016	Winter	40.49	9.59	267	3.31	3.9	0.9	12.05	85.2	0	0	0	0	0	0	0	0	0	0	0	0	0
M_Albo_Cave1	M_Albo_Cave1339	3	39	23/01/2016	Winter	40.49	9.59	267	2.7	2.96	0.895	12.05	85.8	0	0	0	0	0	0	0	0	0	0	0	0	0
M_Albo_Cave1	M_Albo_Cave1342	3	42	23/01/2016	Winter	40.49	9.59	267	2.15	1.49	0.9	12.1	86.2	0	0	0	0	0	0	0	0	0	0	0	0	0
M_Albo_Cave1	M_Albo_Cave1345	3	45	23/01/2016	Winter	40.49	9.59	267	4.2	2.33	0.89	12.15	86.3	0	0	0	0	0	0	0	0	0	0	1	0	0
M_Albo_Cave1	M_Albo_Cave1348	3	48	23/01/2016	Winter	40.49	9.59	267	2.25	0.97	0.89	12.2	86.65	0	0	0	0	0	0	0	0	0	0	0	0	0
M_Albo_Cave1	M_Albo_Cave1351	3	51	23/01/2016	Winter	40.49	9.59	267	1.59	1.55	0.905	12.45	85.7	0	0	0	0	0	0	0	0	0	0	0	0	0
M_Albo_Cave1	M_Albo_Cave1354	3	54	23/01/2016	Winter	40.49	9.59	267	5.38	2.98	0.905	12.35	87.7	0	0	0	0	0	0	0	0	0	0	0	0	1
M_Albo_Cave1	M_Albo_Cave1357	3	57	23/01/2016	Winter	40.49	9.59	267	2.47	2.29	0.78	12.6	87	0	0	0	0	0	0	0	0	0	0	1	0	0
M_Albo_Cave1	M_Albo_Cave1360	3	60	23/01/2016	Winter	40.49	9.59	267	2.17	1.67	0.9	12.35	87.25	0	0	0	0	0	0	0	0	0	0	1	0	0
M_Albo_Cave1	M_Albo_Cave1363	3	63	23/01/2016	Winter	40.49	9.59	267	1.58	1.73	0.705	12.7	91.35	0	0	1	1	1	0	0	1	0	0	0	0	0
M_Albo_Cave1	M_Albo_Cave1366	3	66	23/01/2016	Winter	40.49	9.59	267	0.58	1.42	0.58	13.4	91.2	0	0	0	0	0	0	0	0	0	0	0	0	0
M_Albo_Cave1	M_Albo_Cave1369	3	69	23/01/2016	Winter	40.49	9.59	267	1.28	3.89	0.805	14.3	91.9	0	0	1	1	1	0	0	1	0	0	1	0	0
M_Albo_Cave1	M_Albo_Cave1372	3	72	23/01/2016	Winter	40.49	9.59	267	1.22	0.69	0.9	14.85	92.6	0	0	1	1	1	0	0	1	0	0	0	0	1
M_Albo_Cave1	M_Albo_Cave1375	3	75	23/01/2016	Winter	40.49	9.59	267	2.41	0.94	0.895	15.1	93.45	0	0	1	0	0	1	1	1	0	0	0	0	0
M_Albo_Cave1	M_Albo_Cave1433	4	33	23/01/2016	Winter	40.49	9.59	267	3.89	3.7	0.885	11.25	87.05	0	0	1	0	0	1	1	1	0	0	0	0	0
M_Albo_Cave1	M_Albo_Cave1436	4	36	23/01/2016	Winter	40.49	9.59	267	2.34	1	0.91	11.6	88.3	0	0	0	0	0	0	0	0	0	0	0	0	0
M_Albo_Cave1	M_Albo_Cave1439	4	39	23/01/2016	Winter	40.49	9.59	267	1.57	0.75	0.745	12.6	91.95	0	0	0	0	0	0	0	0	0	0	0	0	0
M_Albo_Cave1	M_Albo_Cave1557	5	57	23/01/2016	Winter	40.49	9.59	267	2.24	1.26	0.87	13.15	85.05	0	0	1	1	1	0	0	1	0	0	0	0	1
M_Albo_Cave1	M_Albo_Cave1560	5	60	23/01/2016	Winter	40.49	9.59	267	9.32	3.16	0.84	12.95	87.35	0	0	1	0	0	1	1	1	0	0	1	0	1
M_Albo_Cave1	M_Albo_Cave1660	6	60	23/01/2016	Winter	40.49	9.59	267	5.16	1.8	0.885	13	86.9	0	0	0	0	0	0	0	0	0	0	0	0	0
M_Albo_Cave1	M_Albo_Cave1766	7	66	23/01/2016	Winter	40.49	9.59	267	0.93	0.63	0.965	14.3	88.1	0	0	0	0	0	0	0	0	0	0	0	0	0
M_Albo_Cave1	M_Albo_Cave1769	7	69	23/01/2016	Winter	40.49	9.59	267	0.75	0.62	0.75	14.1	87.7	0	0	0	0	0	0	0	0	0	0	0	0	0
M_Albo_Cave1	M_Albo_Cave1863	8	63	23/01/2016	Winter	40.49	9.59	267	2.34	1.81	0.86	13.4	91.95	0	0	1	1	1	0	0	1	0	0	0	0	0
M_Albo_Cave1	M_Albo_Cave1866	8	66	23/01/2016	Winter	40.49	9.59	267	2.61	1.22	0.785	14.05	93.65	0	0	0	0	0	0	0	0	1	0	0	0	1
M_Albo_Cave1	M_Albo_Cave1869	8	69	23/01/2016	Winter	40.49	9.59	267	1.83	1.9	0.82	14.15	93.9	0	0	1	2	1	0	0	2	0	0	0	0	0
M_Albo_Cave1	M_Albo_Cave113	1	3	06/04/2016	Spring	40.49	9.59	267	1.88	2	0.8	13.8	85.25	0.3	0	0	0	0	0	0	0	0	1	1	1	0
M_Albo_Cave1	M_Albo_Cave116	1	6	06/04/2016	Spring	40.49	9.59	267	0.77	1.55	0.82	13.9	86.4	0.05	0	0	0	0	0	0	0	0	1	1	1	0
M_Albo_Cave1	M_Albo_Cave119	1	9	06/04/2016	Spring	40.49	9.59	267	2.5	0.67	0.9	12.3	87	0	0	1	1	1	1	1	2	0	1	1	1	0
M_Albo_Cave1	M_Albo_Cave1112	1	12	06/04/2016	Spring	40.49	9.59	267	1.68	2.11	0.845	14.7	77.4	0	0	0	0	0	0	0	0	0	1	0	0	0
M_Albo_Cave1	M_Albo_Cave1115	1	15	06/04/2016	Spring	40.49	9.59	267	4.74	1.76	0.8	13.3	86.75	0	0	0	0	0	0	0	0	0	1	0	0	0
M_Albo_Cave1	M_Albo_Cave1118	1	18	06/04/2016	Spring	40.49	9.59	267	7.81	2.49	0.905	13.05	88.7	0	0	0	0	0	0	0	0	0	1	0	1	0
M_Albo_Cave1	M_Albo_Cave1121	1	21	06/04/2016	Spring	40.49	9.59	267	9.01	2.41	0.945	12.9	89.65	0	0	0	0	0	0	0	0	0	1	0	0	0
M_Albo_Cave1	M_Albo_Cave1124	1	24	06/04/2016	Spring	40.49	9.59	267	6.29	3.68	0.925	12.6	90.4	0	0	1	0	0	1	2	2	0	0	0	0	0
M_Albo_Cave1	M_Albo_Cave1127	1	27	06/04/2016	Spring	40.49	9.59	267	5.71	3.06	0.905	12.8	91.8	0	0	0	0	0	0	0	0	0	1	0	0	0
M_Albo_Cave1	M_Albo_Cave1130	1	30	06/04/2016	Spring	40.49	9.59	267	6.42	2.59	0.92	12.55	91.4	0	0	0	0	0	0	0	0	0	0	0	0	0
M_Albo_Cave1	M_Albo_Cave1133	1	33	06/04/2016	Spring	40.49	9.59	267	9.18	2.69	0.945	12.6	91.4	0	0	1	1	1	0	0	1	0	0	0	0	0
M_Albo_Cave1	M_Albo_Cave1136	1	36	06/04/2016	Spring	40.49	9.59	267	3.84	5.86	0.925	12.55	91.65	0	0	0	0	0	0	0	0	0	0	0	0	0
M_Albo_Cave1	M_Albo_Cave1139	1	39	06/04/2016	Spring	40.49	9.59	267	3.76	1.97	0.95	12.6	91.6	0	0	0	0	0	0	0	0	0	0	0	0	0
M_Albo_Cave1	M_Albo_Cave1142	1	42	06/04/2016	Spring	40.49	9.59	267	1.7	0.65	0.94	12.65	91.8	0	0	0	0	0	0	0	0	0	0	0	0	0
M_Albo_Cave1	M_Albo_Cave1145	1	45	06/04/2016	Spring	40.49	9.59	267	1.03	0.29	0.955	12.7	91.7	0	0	0	0	0	0	0	0	0	0	0	0	0
M_Albo_Cave1	M_Albo_Cave1227	2	27	06/04/2016	Spring	40.49	9.59	267	1.74	0.68	0.875	12.95	91.8	0	0	0	0	0	0	0	0	0	1	1	0	0
M_Albo_Cave1	M_Albo_Cave1230	2	30	06/04/2016	Spring	40.49	9.59	267	1.95	1.46	0.785	13.2	92.45	0	0	0	0	0	0	0	0	0	1	0	0	0
M_Albo_Cave1	M_Albo_Cave1233	2	33	06/04/2016	Spring	40.49	9.59	267	2.08	1.11	0.825	13.3	92.5	0	0	0	0	0	0	0	0	0	1	0	0	0
M_Albo_Cave1	M_Albo_Cave1236	2	36	06/04/2016	Spring	40.49	9.59	267	2.7	1.38	0.74	13.55	92.85	0	0	0	0	0	0	0	0	0	1	0	0	0
M_Albo_Cave1	M_Albo_Cave1239	2	39	06/04/2016	Spring	40.49	9.59	267	2.67	1.23	0.85	13.85	93.15	0	0	0	0	0	0	0	0	0	1	0	0	0
M_Albo_Cave1	M_Albo_Cave1242	2	42	06/04/2016	Spring	40.49	9.59	267	1.67	1.37	0.825	13.95	93.35	0	0	0	0	0	0	0	0	0	1	0	1	0
M_Albo_Cave1	M_Albo_Cave1245	2	45	06/04/2016	Spring	40.49	9.59	267	0.73	1.68	0.73	14	93.6	0	0	0	0	0	0	0	0	0	0	1	0	0
M_Albo_Cave1	M_Albo_Cave1330	3	30	06/04/2016	Spring	40.49	9.59	267	5.87	2.43	0.88	12.45	91.65	0	0	0	0	0	0	0	0	0	1	0	0	0
M_Albo_Cave1	M_Albo_Cave1333	3	33	06/04/2016	Spring	40.49	9.59	267	4.53	5.03	0.805	12.5	91.7	0	0	0	0	0	0	0	0	0	1	1	0	0
M_Albo_Cave1	M_Albo_Cave1336	3	36	06/04/2016	Spring	40.49	9.59	267	3.31	3.9	0.9	12.8	91.7	0	0	0	0	0	0	0	0	0	1	0	0	0
M_Albo_Cave1	M_Albo_Cave1339	3	39	06/04/2016	Spring	40.49	9.59	267	2.7	2.96	0.895	12.75	91.75	0	0	1	0	0	1	1	1	0	0	0	0	0
M_Albo_Cave1	M_Albo_Cave1342	3	42	06/04/2016	Spring	40.49	9.59	267	2.15	1.49	0.9	12.9	92.05	0	0	0	0	0	0	0	0	0	0	0	0	0
M_Albo_Cave1	M_Albo_Cave1345	3	45	06/04/2016	Spring	40.49	9.59	267	4.2	2.33	0.89	12.9	92.25	0	0	0	0	0	0	0	0	0	1	0	0	0
M_Albo_Cave1	M_Albo_Cave1348	3	48	06/04/2016	Spring	40.49	9.59	267	2.25	0.97	0.89	13	92.3	0	0	0	0	0	0	0	0	0	1	0	0	0
M_Albo_Cave1	M_Albo_Cave1351	3	51	06/04/2016	Spring	40.49	9.59	267	1.59	1.55	0.905	12.95	92.5	0	0	0	0	0	0	0	0	0	0	0	0	0
M_Albo_Cave1	M_Albo_Cave1354	3	54	06/04/2016	Spring	40.49	9.59	267	5.38	2.98	0.905	13.05	92.8	0	0	0	0	0	0	0	0	0	1	0	0	1
M_Albo_Cave1	M_Albo_Cave1357	3	57	06/04/2016	Spring	40.49	9.59	267	2.47	2.29	0.78	13.1	92.75	0	0	1	1	1	0	0	1	0	1	0	0	0
M_Albo_Cave1	M_Albo_Cave1360	3	60	06/04/2016	Spring	40.49	9.59	267	2.17	1.67	0.9	13.2	92.75	0	0	0	0	0	0	0	0	0	1	0	0	0
M_Albo_Cave1	M_Albo_Cave1363	3	63	06/04/2016	Spring	40.49	9.59	267	1.58	1.73	0.705	13.45	93.15	0	0	0	0	0	0	0	0	0	1	1	0	0
M_Albo_Cave1	M_Albo_Cave1366	3	66	06/04/2016	Spring	40.49	9.59	267	0.58	1.42	0.58	13.8	93.6	0	0	0	0	0	0	0	0	0	1	0	0	0
M_Albo_Cave1	M_Albo_Cave1369	3	69	06/04/2016	Spring	40.49	9.59	267	1.28	3.89	0.805	14.05	94	0	0	0	0	0	0	0	0	0	1	0	0	0
M_Albo_Cave1	M_Albo_Cave1372	3	72	06/04/2016	Spring	40.49	9.59	267	1.22	0.69	0.9	14.15	94.1	0	0	1	0	0	1	1	1	0	1	0	0	1
M_Albo_Cave1	M_Albo_Cave1375	3	75	06/04/2016	Spring	40.49	9.59	267	2.41	0.94	0.895	14.5	94.05	0	0	1	0	0	1	1	1	0	1	0	0	0
M_Albo_Cave1	M_Albo_Cave1433	4	33	06/04/2016	Spring	40.49	9.59	267	3.89	3.7	0.885	12.85	91.8	0	0	0	0	0	0	0	0	0	1	0	0	0
M_Albo_Cave1	M_Albo_Cave1436	4	36	06/04/2016	Spring	40.49	9.59	267	2.34	1	0.91	12.8	93	0	0	0	0	0	0	0	0	0	0	0	0	0
M_Albo_Cave1	M_Albo_Cave1439	4	39	06/04/2016	Spring	40.49	9.59	267	1.57	0.75	0.745	13.1	91.8	0	0	0	0	0	0	0	0	0	0	0	0	0
M_Albo_Cave1	M_Albo_Cave1557	5	57	06/04/2016	Spring	40.49	9.59	267	2.24	1.26	0.87	13.5	92.7	0	0	1	1	1	0	0	1	0	0	0	0	0
M_Albo_Cave1	M_Albo_Cave1560	5	60	06/04/2016	Spring	40.49	9.59	267	9.32	3.16	0.84	13.45	92.75	0	0	0	0	0	0	0	0	0	0	0	0	0
M_Albo_Cave1	M_Albo_Cave1660	6	60	06/04/2016	Spring	40.49	9.59	267	5.16	1.8	0.885	13.45	93.15	0	0	0	0	0	0	0	0	0	0	0	0	0
M_Albo_Cave1	M_Albo_Cave1766	7	66	06/04/2016	Spring	40.49	9.59	267	0.93	0.63	0.965	14.2	94	0	0	0	0	0	0	0	0	0	0	0	0	0
M_Albo_Cave1	M_Albo_Cave1769	7	69	06/04/2016	Spring	40.49	9.59	267	0.75	0.62	0.75	14	93.9	0	0	0	0	0	0	0	0	0	0	0	0	0
M_Albo_Cave1	M_Albo_Cave1863	8	63	06/04/2016	Spring	40.49	9.59	267	2.34	1.81	0.86	13.75	93.75	0	0	0	0	0	0	0	0	0	1	1	0	0
M_Albo_Cave1	M_Albo_Cave1866	8	66	06/04/2016	Spring	40.49	9.59	267	2.61	1.22	0.785	13.75	93.9	0	0	0	0	0	0	0	0	0	1	1	0	1
M_Albo_Cave1	M_Albo_Cave1869	8	69	06/04/2016	Spring	40.49	9.59	267	1.83	1.9	0.82	13.75	93.95	0	0	1	4	1	0	0	4	0	0	0	0	0
M_Albo_Cave1	M_Albo_Cave113	1	3	17/06/2016	Summer	40.49	9.59	267	1.88	2	0.8	15.25	86.85	0.15	0	0	0	0	0	0	0	0	1	1	1	0
M_Albo_Cave1	M_Albo_Cave116	1	6	17/06/2016	Summer	40.49	9.59	267	0.77	1.55	0.82	14.3	88.9	0	0	0	0	0	0	0	0	0	1	0	1	0
M_Albo_Cave1	M_Albo_Cave119	1	9	17/06/2016	Summer	40.49	9.59	267	2.5	0.67	0.9	13.6	90.8	0	0	1	0	0	1	1	1	0	1	1	1	0
M_Albo_Cave1	M_Albo_Cave1112	1	12	17/06/2016	Summer	40.49	9.59	267	1.68	2.11	0.845	14.75	87.6	0	0	0	0	0	0	0	0	0	1	0	1	0
M_Albo_Cave1	M_Albo_Cave1115	1	15	17/06/2016	Summer	40.49	9.59	267	4.74	1.76	0.8	14.1	90.2	0	0	1	2	1	0	0	2	0	1	1	1	0
M_Albo_Cave1	M_Albo_Cave1118	1	18	17/06/2016	Summer	40.49	9.59	267	7.81	2.49	0.905	13.9	91.1	0	0	0	0	0	0	0	0	0	1	0	0	0
M_Albo_Cave1	M_Albo_Cave1121	1	21	17/06/2016	Summer	40.49	9.59	267	9.01	2.41	0.945	13.8	91.6	0	0	0	0	0	0	0	0	0	1	0	0	0
M_Albo_Cave1	M_Albo_Cave1124	1	24	17/06/2016	Summer	40.49	9.59	267	6.29	3.68	0.925	13.75	91.75	0	0	0	0	0	0	0	0	0	1	0	0	0
M_Albo_Cave1	M_Albo_Cave1127	1	27	17/06/2016	Summer	40.49	9.59	267	5.71	3.06	0.905	13.6	92.7	0	0	0	0	0	0	0	0	0	1	0	0	0
M_Albo_Cave1	M_Albo_Cave1130	1	30	17/06/2016	Summer	40.49	9.59	267	6.42	2.59	0.92	13.6	92.7	0	0	0	0	0	0	0	0	0	1	0	0	0
M_Albo_Cave1	M_Albo_Cave1133	1	33	17/06/2016	Summer	40.49	9.59	267	9.18	2.69	0.945	13.5	92.6	0	0	1	2	1	0	0	2	0	1	1	0	0
M_Albo_Cave1	M_Albo_Cave1136	1	36	17/06/2016	Summer	40.49	9.59	267	3.84	5.86	0.925	13.6	92.7	0	0	0	0	0	0	0	0	0	1	0	0	0
M_Albo_Cave1	M_Albo_Cave1139	1	39	17/06/2016	Summer	40.49	9.59	267	3.76	1.97	0.95	13.6	92.7	0	0	0	0	0	0	0	0	0	1	0	0	0
M_Albo_Cave1	M_Albo_Cave1142	1	42	17/06/2016	Summer	40.49	9.59	267	1.7	0.65	0.94	13.6	92.8	0	0	0	0	0	0	0	0	0	1	0	0	0
M_Albo_Cave1	M_Albo_Cave1145	1	45	17/06/2016	Summer	40.49	9.59	267	1.03	0.29	0.955	13.6	92.8	0	0	0	0	0	0	0	0	0	0	0	0	0
M_Albo_Cave1	M_Albo_Cave1227	2	27	17/06/2016	Summer	40.49	9.59	267	1.74	0.68	0.875	13.7	91.85	0	0	0	0	0	0	0	0	0	1	1	0	0
M_Albo_Cave1	M_Albo_Cave1230	2	30	17/06/2016	Summer	40.49	9.59	267	1.95	1.46	0.785	13.75	92.05	0	0	0	0	0	0	0	0	0	1	0	0	0
M_Albo_Cave1	M_Albo_Cave1233	2	33	17/06/2016	Summer	40.49	9.59	267	2.08	1.11	0.825	13.75	92.25	0	0	0	0	0	0	0	0	0	1	0	0	0
M_Albo_Cave1	M_Albo_Cave1236	2	36	17/06/2016	Summer	40.49	9.59	267	2.7	1.38	0.74	13.85	92.4	0	0	0	0	0	0	0	0	0	1	0	0	0
M_Albo_Cave1	M_Albo_Cave1239	2	39	17/06/2016	Summer	40.49	9.59	267	2.67	1.23	0.85	13.75	92.55	0	0	0	0	0	0	0	0	0	1	0	0	0
M_Albo_Cave1	M_Albo_Cave1242	2	42	17/06/2016	Summer	40.49	9.59	267	1.67	1.37	0.825	13.7	92.8	0	0	0	0	0	0	0	0	0	1	0	0	0
M_Albo_Cave1	M_Albo_Cave1245	2	45	17/06/2016	Summer	40.49	9.59	267	0.73	1.68	0.73	13.7	92.8	0	0	0	0	0	0	0	0	0	1	0	0	0
M_Albo_Cave1	M_Albo_Cave1330	3	30	17/06/2016	Summer	40.49	9.59	267	5.87	2.43	0.88	13.5	92.85	0	0	0	0	0	0	0	0	0	1	0	0	0
M_Albo_Cave1	M_Albo_Cave1333	3	33	17/06/2016	Summer	40.49	9.59	267	4.53	5.03	0.805	13.45	93.05	0	0	0	0	0	0	0	0	0	1	0	0	0
M_Albo_Cave1	M_Albo_Cave1336	3	36	17/06/2016	Summer	40.49	9.59	267	3.31	3.9	0.9	13.65	93.45	0	0	0	0	0	0	0	0	0	1	0	0	0
M_Albo_Cave1	M_Albo_Cave1339	3	39	17/06/2016	Summer	40.49	9.59	267	2.7	2.96	0.895	13.65	93.4	0	0	0	0	0	0	0	0	0	1	0	0	0
M_Albo_Cave1	M_Albo_Cave1342	3	42	17/06/2016	Summer	40.49	9.59	267	2.15	1.49	0.9	13.75	93.4	0	0	0	0	0	0	0	0	0	1	0	0	0
M_Albo_Cave1	M_Albo_Cave1345	3	45	17/06/2016	Summer	40.49	9.59	267	4.2	2.33	0.89	13.75	93.55	0	0	0	0	0	0	0	0	0	1	0	0	0
M_Albo_Cave1	M_Albo_Cave1348	3	48	17/06/2016	Summer	40.49	9.59	267	2.25	0.97	0.89	13.85	93.65	0	1	1	1	1	0	0	1	0	1	1	0	0
M_Albo_Cave1	M_Albo_Cave1351	3	51	17/06/2016	Summer	40.49	9.59	267	1.59	1.55	0.905	13.75	93.65	0	0	1	1	1	0	0	1	0	1	0	0	0
M_Albo_Cave1	M_Albo_Cave1354	3	54	17/06/2016	Summer	40.49	9.59	267	5.38	2.98	0.905	13.6	93.75	0	0	1	1	1	0	0	1	0	1	1	0	0
M_Albo_Cave1	M_Albo_Cave1357	3	57	17/06/2016	Summer	40.49	9.59	267	2.47	2.29	0.78	13.75	94.05	0	0	1	1	1	0	0	1	0	1	1	1	0
M_Albo_Cave1	M_Albo_Cave1360	3	60	17/06/2016	Summer	40.49	9.59	267	2.17	1.67	0.9	13.85	94.1	0	0	0	0	0	0	0	0	0	1	0	1	0
M_Albo_Cave1	M_Albo_Cave1363	3	63	17/06/2016	Summer	40.49	9.59	267	1.58	1.73	0.705	13.95	94.2	0	0	0	0	0	0	0	0	0	1	0	1	1
M_Albo_Cave1	M_Albo_Cave1366	3	66	17/06/2016	Summer	40.49	9.59	267	0.58	1.42	0.58	14.3	93.95	0	0	0	0	0	0	0	0	0	1	0	0	0
M_Albo_Cave1	M_Albo_Cave1369	3	69	17/06/2016	Summer	40.49	9.59	267	1.28	3.89	0.805	14.5	93.95	0	0	0	0	0	0	0	0	0	1	0	0	0
M_Albo_Cave1	M_Albo_Cave1372	3	72	17/06/2016	Summer	40.49	9.59	267	1.22	0.69	0.9	14.6	93.85	0	0	0	0	0	0	0	0	0	1	1	0	1
M_Albo_Cave1	M_Albo_Cave1375	3	75	17/06/2016	Summer	40.49	9.59	267	2.41	0.94	0.895	14.65	93.8	0	0	0	0	0	0	0	0	0	1	0	0	1
M_Albo_Cave1	M_Albo_Cave1433	4	33	17/06/2016	Summer	40.49	9.59	267	3.89	3.7	0.885	13.8	93.55	0	0	0	0	0	0	0	0	0	1	0	0	0
M_Albo_Cave1	M_Albo_Cave1436	4	36	17/06/2016	Summer	40.49	9.59	267	2.34	1	0.91	13.7	93.35	0	0	0	0	0	0	0	0	0	1	0	0	0
M_Albo_Cave1	M_Albo_Cave1439	4	39	17/06/2016	Summer	40.49	9.59	267	1.57	0.75	0.745	13.85	93.55	0	0	0	0	0	0	0	0	0	0	0	0	0
M_Albo_Cave1	M_Albo_Cave1557	5	57	17/06/2016	Summer	40.49	9.59	267	2.24	1.26	0.87	13.7	93.8	0	0	0	0	0	0	0	0	0	1	0	0	0
M_Albo_Cave1	M_Albo_Cave1560	5	60	17/06/2016	Summer	40.49	9.59	267	9.32	3.16	0.84	13.8	93.85	0	0	0	0	0	0	0	0	0	1	0	0	0
M_Albo_Cave1	M_Albo_Cave1660	6	60	17/06/2016	Summer	40.49	9.59	267	5.16	1.8	0.885	13.7	93.9	0	0	0	1	1	0	0	1	0	1	1	1	1
M_Albo_Cave1	M_Albo_Cave1766	7	66	17/06/2016	Summer	40.49	9.59	267	0.93	0.63	0.965	14.4	93.75	0	1	1	1	1	0	0	1	0	1	0	0	0
M_Albo_Cave1	M_Albo_Cave1769	7	69	17/06/2016	Summer	40.49	9.59	267	0.75	0.62	0.75	14.3	93.7	0	0	1	2	1	0	0	2	0	1	0	0	1
M_Albo_Cave1	M_Albo_Cave1863	8	63	17/06/2016	Summer	40.49	9.59	267	2.34	1.81	0.86	14.05	94.2	0	0	0	0	0	0	0	0	0	1	0	1	0
M_Albo_Cave1	M_Albo_Cave1866	8	66	17/06/2016	Summer	40.49	9.59	267	2.61	1.22	0.785	14.35	94.25	0	0	1	1	1	0	0	1	0	1	0	0	0
M_Albo_Cave1	M_Albo_Cave1869	8	69	17/06/2016	Summer	40.49	9.59	267	1.83	1.9	0.82	14.85	94.3	0	0	1	0	0	1	1	1	0	1	0	0	0
M_Albo_Cave2	M_Albo_Cave213	1	3	13/10/2015	Autumn	40.51	9.61	116	1.44	1.69	0.77	20.05	89.4	35.15	0	0	0	0	0	0	0	0	0	0	0	0
M_Albo_Cave2	M_Albo_Cave216	1	6	13/10/2015	Autumn	40.51	9.61	116	2.33	2	0.83	18.9	92.9	11.85	1	0	0	0	0	0	0	0	0	1	0	0
M_Albo_Cave2	M_Albo_Cave219	1	9	13/10/2015	Autumn	40.51	9.61	116	2.66	3.21	0.8	18.95	92.35	2.9	1	0	0	0	0	0	0	0	0	0	0	0
M_Albo_Cave2	M_Albo_Cave2112	1	12	13/10/2015	Autumn	40.51	9.61	116	2.07	3.16	0.82	19.15	91.15	0.4	0	0	0	0	0	0	0	0	0	0	0	0
M_Albo_Cave2	M_Albo_Cave2115	1	15	13/10/2015	Autumn	40.51	9.61	116	2.88	1.48	0.835	19.45	89.5	0	0	1	0	0	1	1	1	1	0	0	0	0
M_Albo_Cave2	M_Albo_Cave2118	1	18	13/10/2015	Autumn	40.51	9.61	116	3.88	0.85	0.815	18.35	93.15	0	1	0	0	0	0	0	0	0	0	0	1	0
M_Albo_Cave2	M_Albo_Cave2121	1	21	13/10/2015	Autumn	40.51	9.61	116	3.35	3.03	0.825	18.15	93.25	0	0	0	0	0	0	0	0	0	0	0	0	0
M_Albo_Cave2	M_Albo_Cave2124	1	24	13/10/2015	Autumn	40.51	9.61	116	3.56	3.78	0.72	17.95	93.6	0	0	0	0	0	0	0	0	0	0	0	0	0
M_Albo_Cave2	M_Albo_Cave2127	1	27	13/10/2015	Autumn	40.51	9.61	116	2.87	2.04	0.855	18	93.65	0	0	0	0	0	0	0	0	0	0	0	0	0
M_Albo_Cave2	M_Albo_Cave2130	1	30	13/10/2015	Autumn	40.51	9.61	116	2.53	2.21	0.895	18.05	93.8	0	0	0	0	0	0	0	0	0	0	0	0	0
M_Albo_Cave2	M_Albo_Cave2133	1	33	13/10/2015	Autumn	40.51	9.61	116	1.84	3.09	0.775	18.25	93.85	0	0	0	0	0	0	0	0	0	0	0	0	1
M_Albo_Cave2	M_Albo_Cave2136	1	36	13/10/2015	Autumn	40.51	9.61	116	1.53	1.94	0.825	18.2	93.75	0	0	1	0	0	1	2	2	0	0	0	0	0
M_Albo_Cave2	M_Albo_Cave2139	1	39	13/10/2015	Autumn	40.51	9.61	116	1.97	1.96	0.725	18.05	94.1	0	0	0	0	0	0	0	0	0	0	1	0	0
M_Albo_Cave2	M_Albo_Cave2142	1	42	13/10/2015	Autumn	40.51	9.61	116	1.91	1.66	0.64	18.35	94.3	0	0	0	0	0	0	0	0	0	0	0	0	0
M_Albo_Cave2	M_Albo_Cave2145	1	45	13/10/2015	Autumn	40.51	9.61	116	1.93	3.17	0.595	18.5	94.3	0	0	0	0	0	0	0	0	0	0	0	0	0
M_Albo_Cave2	M_Albo_Cave2148	1	48	13/10/2015	Autumn	40.51	9.61	116	2.11	2.54	0.805	18.45	94.15	0	0	0	0	0	0	0	0	0	0	0	0	0
M_Albo_Cave2	M_Albo_Cave2151	1	51	13/10/2015	Autumn	40.51	9.61	116	2.05	3.78	0.87	18.65	94.05	0	0	0	0	0	0	0	0	0	0	0	1	0
M_Albo_Cave2	M_Albo_Cave2154	1	54	13/10/2015	Autumn	40.51	9.61	116	2.87	3.43	0.885	18.45	93.55	0	0	0	0	0	0	0	0	0	0	0	0	0
M_Albo_Cave2	M_Albo_Cave2157	1	57	13/10/2015	Autumn	40.51	9.61	116	3.5	4.68	0.805	17.75	93.55	0	0	1	0	0	1	1	1	0	0	0	0	0
M_Albo_Cave2	M_Albo_Cave2160	1	60	13/10/2015	Autumn	40.51	9.61	116	1.79	2.3	0.79	17.55	93.7	0	0	0	0	0	0	0	0	0	0	0	0	0
M_Albo_Cave2	M_Albo_Cave2233	2	33	13/10/2015	Autumn	40.51	9.61	116	1.31	1.17	0.4	17.15	94.45	0	0	0	0	0	0	0	0	0	0	0	0	0
M_Albo_Cave2	M_Albo_Cave2236	2	36	13/10/2015	Autumn	40.51	9.61	116	1.68	2.55	0.4	17	94.3	0	0	0	0	0	0	0	0	0	0	0	0	0
M_Albo_Cave2	M_Albo_Cave2239	2	39	13/10/2015	Autumn	40.51	9.61	116	2	1.71	0.4	17.1	94.2	0	1	0	0	0	0	0	0	0	0	0	0	0
M_Albo_Cave2	M_Albo_Cave2242	2	42	13/10/2015	Autumn	40.51	9.61	116	2.12	2.93	0.4	17.35	94.1	0	1	0	0	0	0	0	0	0	0	0	0	0
M_Albo_Cave2	M_Albo_Cave2245	2	45	13/10/2015	Autumn	40.51	9.61	116	1.35	1.55	0.4	17.3	93.95	0	0	0	0	0	0	0	0	0	0	0	0	0
M_Albo_Cave2	M_Albo_Cave2248	2	48	13/10/2015	Autumn	40.51	9.61	116	2.52	1.27	0.4	17.6	93.85	0	0	0	0	0	0	0	0	0	0	0	0	0
M_Albo_Cave2	M_Albo_Cave2251	2	51	13/10/2015	Autumn	40.51	9.61	116	2.17	1.98	0.4	17.65	94	0	0	0	0	0	0	0	0	0	0	0	0	0
M_Albo_Cave2	M_Albo_Cave236	3	6	13/10/2015	Autumn	40.51	9.61	116	1.13	4.24	0.81	19.4	94.4	0	0	0	0	0	0	0	0	0	0	0	0	0
M_Albo_Cave2	M_Albo_Cave239	3	9	13/10/2015	Autumn	40.51	9.61	116	1.93	1.95	0.81	18.95	94.55	0	0	0	0	0	0	0	0	0	0	0	0	0
M_Albo_Cave2	M_Albo_Cave2439	4	39	13/10/2015	Autumn	40.51	9.61	116	0.85	1.04	0.755	19.2	92.35	0	0	0	0	0	0	0	0	0	0	0	0	0
M_Albo_Cave2	M_Albo_Cave2442	4	42	13/10/2015	Autumn	40.51	9.61	116	1.01	1.48	0.845	19.15	93.55	0	0	0	0	0	0	0	0	0	0	0	0	0
M_Albo_Cave2	M_Albo_Cave2445	4	45	13/10/2015	Autumn	40.51	9.61	116	0.81	1.66	0.735	19.5	93.95	0	0	0	0	0	0	0	0	0	0	0	0	0
M_Albo_Cave2	M_Albo_Cave2448	4	48	13/10/2015	Autumn	40.51	9.61	116	0.4	0.95	0.905	20.35	94.25	0	0	0	0	0	0	0	0	0	0	0	0	0
M_Albo_Cave2	M_Albo_Cave213	1	3	21/01/2016	Winter	40.51	9.61	116	1.44	1.69	0.77	12.95	89.2	9.05	0	0	0	0	0	0	0	0	0	0	1	1
M_Albo_Cave2	M_Albo_Cave216	1	6	21/01/2016	Winter	40.51	9.61	116	2.33	2	0.83	13.6	93.2	3.35	0	0	0	0	0	0	0	0	0	1	0	0
M_Albo_Cave2	M_Albo_Cave219	1	9	21/01/2016	Winter	40.51	9.61	116	2.66	3.21	0.8	13.6	92.2	0.75	0	0	0	0	0	0	0	0	0	0	0	0
M_Albo_Cave2	M_Albo_Cave2112	1	12	21/01/2016	Winter	40.51	9.61	116	2.07	3.16	0.82	14.35	91.65	0.25	0	0	0	0	0	0	0	0	0	0	0	0
M_Albo_Cave2	M_Albo_Cave2115	1	15	21/01/2016	Winter	40.51	9.61	116	2.88	1.48	0.835	14.4	89.2	0	0	0	0	0	0	0	0	0	0	0	0	0
M_Albo_Cave2	M_Albo_Cave2118	1	18	21/01/2016	Winter	40.51	9.61	116	3.88	0.85	0.815	14.85	90.3	0	0	1	0	0	1	1	1	0	0	0	0	0
M_Albo_Cave2	M_Albo_Cave2121	1	21	21/01/2016	Winter	40.51	9.61	116	3.35	3.03	0.825	14.75	90.5	0	0	0	0	0	0	0	0	0	0	1	0	0
M_Albo_Cave2	M_Albo_Cave2124	1	24	21/01/2016	Winter	40.51	9.61	116	3.56	3.78	0.72	15.1	90.3	0	0	0	0	0	0	0	0	0	0	0	0	0
M_Albo_Cave2	M_Albo_Cave2127	1	27	21/01/2016	Winter	40.51	9.61	116	2.87	2.04	0.855	15.5	90.35	0	0	0	0	0	0	0	0	0	0	0	0	0
M_Albo_Cave2	M_Albo_Cave2130	1	30	21/01/2016	Winter	40.51	9.61	116	2.53	2.21	0.895	16.05	88.7	0	1	0	0	0	0	0	0	0	0	0	0	0
M_Albo_Cave2	M_Albo_Cave2133	1	33	21/01/2016	Winter	40.51	9.61	116	1.84	3.09	0.775	16.4	88.4	0	0	0	0	0	0	0	0	0	0	0	0	0
M_Albo_Cave2	M_Albo_Cave2136	1	36	21/01/2016	Winter	40.51	9.61	116	1.53	1.94	0.825	16.6	90.3	0	0	0	0	0	0	0	0	0	0	0	0	1
M_Albo_Cave2	M_Albo_Cave2139	1	39	21/01/2016	Winter	40.51	9.61	116	1.97	1.96	0.725	17.3	90.75	0	0	0	0	0	0	0	0	0	0	0	1	0
M_Albo_Cave2	M_Albo_Cave2142	1	42	21/01/2016	Winter	40.51	9.61	116	1.91	1.66	0.64	17.15	90.5	0	0	0	0	0	0	0	0	0	0	0	0	0
M_Albo_Cave2	M_Albo_Cave2145	1	45	21/01/2016	Winter	40.51	9.61	116	1.93	3.17	0.595	17.25	90.2	0	0	0	0	0	0	0	0	0	0	0	1	0
M_Albo_Cave2	M_Albo_Cave2148	1	48	21/01/2016	Winter	40.51	9.61	116	2.11	2.54	0.805	17.15	90.3	0	0	0	0	0	0	0	0	0	0	0	0	0
M_Albo_Cave2	M_Albo_Cave2151	1	51	21/01/2016	Winter	40.51	9.61	116	2.05	3.78	0.87	17.1	90.7	0	0	0	0	0	0	0	0	0	0	0	0	0
M_Albo_Cave2	M_Albo_Cave2154	1	54	21/01/2016	Winter	40.51	9.61	116	2.87	3.43	0.885	16.85	89.8	0	0	0	0	0	0	0	0	0	0	0	0	1
M_Albo_Cave2	M_Albo_Cave2157	1	57	21/01/2016	Winter	40.51	9.61	116	3.5	4.68	0.805	16.7	91	0	0	0	0	0	0	0	0	0	0	0	0	0
M_Albo_Cave2	M_Albo_Cave2160	1	60	21/01/2016	Winter	40.51	9.61	116	1.79	2.3	0.79	16.75	91.35	0	0	0	0	0	0	0	0	0	0	0	0	0
M_Albo_Cave2	M_Albo_Cave2233	2	33	21/01/2016	Winter	40.51	9.61	116	1.31	1.17	0.4	16.15	86.45	0	0	0	0	0	0	0	0	0	0	0	0	0
M_Albo_Cave2	M_Albo_Cave2236	2	36	21/01/2016	Winter	40.51	9.61	116	1.68	2.55	0.4	16	88.45	0	0	0	0	0	0	0	0	0	0	0	0	0
M_Albo_Cave2	M_Albo_Cave2239	2	39	21/01/2016	Winter	40.51	9.61	116	2	1.71	0.4	16.15	87.35	0	0	0	0	0	0	0	0	0	0	0	0	1
M_Albo_Cave2	M_Albo_Cave2242	2	42	21/01/2016	Winter	40.51	9.61	116	2.12	2.93	0.4	16.3	87.6	0	0	0	0	0	0	0	0	0	0	0	0	0
M_Albo_Cave2	M_Albo_Cave2245	2	45	21/01/2016	Winter	40.51	9.61	116	1.35	1.55	0.4	16.4	87.65	0	0	0	0	0	0	0	0	0	0	0	0	0
M_Albo_Cave2	M_Albo_Cave2248	2	48	21/01/2016	Winter	40.51	9.61	116	2.52	1.27	0.4	16.45	88.5	0	0	0	0	0	0	0	0	0	0	0	0	0
M_Albo_Cave2	M_Albo_Cave2251	2	51	21/01/2016	Winter	40.51	9.61	116	2.17	1.98	0.4	16.65	90.2	0	0	0	0	0	0	0	0	0	0	0	0	1
M_Albo_Cave2	M_Albo_Cave236	3	6	21/01/2016	Winter	40.51	9.61	116	1.13	4.24	0.81	17.15	90.2	0	0	0	0	0	0	0	0	0	0	0	0	0
M_Albo_Cave2	M_Albo_Cave239	3	9	21/01/2016	Winter	40.51	9.61	116	1.93	1.95	0.81	17.3	89.7	0	0	0	0	0	0	0	0	0	0	0	0	0
M_Albo_Cave2	M_Albo_Cave2439	4	39	21/01/2016	Winter	40.51	9.61	116	0.85	1.04	0.755	17.35	92.35	0	0	0	0	0	0	0	0	0	0	0	0	0
M_Albo_Cave2	M_Albo_Cave2442	4	42	21/01/2016	Winter	40.51	9.61	116	1.01	1.48	0.845	17.85	93.15	0	0	0	0	0	0	0	0	0	0	0	0	1
M_Albo_Cave2	M_Albo_Cave2445	4	45	21/01/2016	Winter	40.51	9.61	116	0.81	1.66	0.735	18.25	93.55	0	0	0	0	0	0	0	0	0	0	0	0	0
M_Albo_Cave2	M_Albo_Cave2448	4	48	21/01/2016	Winter	40.51	9.61	116	0.4	0.95	0.905	18.4	93.7	0	0	0	0	0	0	0	0	0	0	0	0	0
M_Albo_Cave2	M_Albo_Cave213	1	3	08/04/2016	Spring	40.51	9.61	116	1.44	1.69	0.77	15.9	90.3	82.2	0	0	0	0	0	0	0	0	0	0	0	0
M_Albo_Cave2	M_Albo_Cave216	1	6	08/04/2016	Spring	40.51	9.61	116	2.33	2	0.83	15.5	92.45	5.1	1	0	0	0	0	0	0	0	1	1	0	0
M_Albo_Cave2	M_Albo_Cave219	1	9	08/04/2016	Spring	40.51	9.61	116	2.66	3.21	0.8	15.5	92.85	2.05	0	0	0	0	0	0	0	0	0	0	0	0
M_Albo_Cave2	M_Albo_Cave2112	1	12	08/04/2016	Spring	40.51	9.61	116	2.07	3.16	0.82	15.65	93.15	0.5	0	0	0	0	0	0	0	0	1	0	0	0
M_Albo_Cave2	M_Albo_Cave2115	1	15	08/04/2016	Spring	40.51	9.61	116	2.88	1.48	0.835	15.8	93.25	0	0	1	1	1	0	0	1	0	1	0	0	0
M_Albo_Cave2	M_Albo_Cave2118	1	18	08/04/2016	Spring	40.51	9.61	116	3.88	0.85	0.815	15.9	93.25	0	0	1	0	0	1	1	1	0	0	1	0	0
M_Albo_Cave2	M_Albo_Cave2121	1	21	08/04/2016	Spring	40.51	9.61	116	3.35	3.03	0.825	15.85	93.3	0	0	0	0	0	0	0	0	0	1	0	0	0
M_Albo_Cave2	M_Albo_Cave2124	1	24	08/04/2016	Spring	40.51	9.61	116	3.56	3.78	0.72	16.1	93.25	0	0	0	0	0	0	0	0	0	1	0	0	0
M_Albo_Cave2	M_Albo_Cave2127	1	27	08/04/2016	Spring	40.51	9.61	116	2.87	2.04	0.855	16.1	93.2	0	0	0	0	0	0	0	0	0	1	0	0	0
M_Albo_Cave2	M_Albo_Cave2130	1	30	08/04/2016	Spring	40.51	9.61	116	2.53	2.21	0.895	16.2	93.1	0	0	0	0	0	0	0	0	0	1	0	0	1
M_Albo_Cave2	M_Albo_Cave2133	1	33	08/04/2016	Spring	40.51	9.61	116	1.84	3.09	0.775	16.2	93.1	0	0	0	0	0	0	0	0	0	1	0	0	0
M_Albo_Cave2	M_Albo_Cave2136	1	36	08/04/2016	Spring	40.51	9.61	116	1.53	1.94	0.825	16.3	93.05	0	0	0	0	0	0	0	0	0	1	0	0	0
M_Albo_Cave2	M_Albo_Cave2139	1	39	08/04/2016	Spring	40.51	9.61	116	1.97	1.96	0.725	16.55	93	0	0	0	0	0	0	0	0	0	1	0	0	0
M_Albo_Cave2	M_Albo_Cave2142	1	42	08/04/2016	Spring	40.51	9.61	116	1.91	1.66	0.64	16.45	92.75	0	0	0	0	0	0	0	0	0	1	0	0	0
M_Albo_Cave2	M_Albo_Cave2145	1	45	08/04/2016	Spring	40.51	9.61	116	1.93	3.17	0.595	16.45	92.75	0	0	0	0	0	0	0	0	0	1	0	0	0
M_Albo_Cave2	M_Albo_Cave2148	1	48	08/04/2016	Spring	40.51	9.61	116	2.11	2.54	0.805	16.4	92.45	0	0	0	0	0	0	0	0	0	1	0	0	0
M_Albo_Cave2	M_Albo_Cave2151	1	51	08/04/2016	Spring	40.51	9.61	116	2.05	3.78	0.87	16.35	92	0	0	0	0	0	0	0	0	0	1	0	0	0
M_Albo_Cave2	M_Albo_Cave2154	1	54	08/04/2016	Spring	40.51	9.61	116	2.87	3.43	0.885	16.55	91.3	0	0	0	0	0	0	0	0	0	1	0	0	0
M_Albo_Cave2	M_Albo_Cave2157	1	57	08/04/2016	Spring	40.51	9.61	116	3.5	4.68	0.805	16.6	92.3	0	0	0	0	0	0	0	0	0	1	0	0	0
M_Albo_Cave2	M_Albo_Cave2160	1	60	08/04/2016	Spring	40.51	9.61	116	1.79	2.3	0.79	16.6	92.5	0	0	0	0	0	0	0	0	0	1	0	0	0
M_Albo_Cave2	M_Albo_Cave2233	2	33	08/04/2016	Spring	40.51	9.61	116	1.31	1.17	0.4	16.25	92.8	0	0	0	0	0	0	0	0	0	0	0	0	0
M_Albo_Cave2	M_Albo_Cave2236	2	36	08/04/2016	Spring	40.51	9.61	116	1.68	2.55	0.4	16.55	92.6	0	0	0	0	0	0	0	0	0	1	0	0	0
M_Albo_Cave2	M_Albo_Cave2239	2	39	08/04/2016	Spring	40.51	9.61	116	2	1.71	0.4	16.5	91.8	0	0	0	0	0	0	0	0	0	1	0	0	1
M_Albo_Cave2	M_Albo_Cave2242	2	42	08/04/2016	Spring	40.51	9.61	116	2.12	2.93	0.4	16.55	92	0	0	0	0	0	0	0	0	0	1	0	0	0
M_Albo_Cave2	M_Albo_Cave2245	2	45	08/04/2016	Spring	40.51	9.61	116	1.35	1.55	0.4	16.55	91.9	0	0	0	0	0	0	0	0	0	1	0	0	0
M_Albo_Cave2	M_Albo_Cave2248	2	48	08/04/2016	Spring	40.51	9.61	116	2.52	1.27	0.4	16.35	92.1	0	0	0	0	0	0	0	0	0	0	0	0	0
M_Albo_Cave2	M_Albo_Cave2251	2	51	08/04/2016	Spring	40.51	9.61	116	2.17	1.98	0.4	16.45	92.5	0	0	0	0	0	0	0	0	0	1	0	0	0
M_Albo_Cave2	M_Albo_Cave236	3	6	08/04/2016	Spring	40.51	9.61	116	1.13	4.24	0.81	16.15	90.15	0	0	0	0	0	0	0	0	0	0	0	0	0
M_Albo_Cave2	M_Albo_Cave239	3	9	08/04/2016	Spring	40.51	9.61	116	1.93	1.95	0.81	16.2	90.6	0	0	0	0	0	0	0	0	0	0	1	0	1
M_Albo_Cave2	M_Albo_Cave2439	4	39	08/04/2016	Spring	40.51	9.61	116	0.85	1.04	0.755	16.4	92.95	0	0	0	0	0	0	0	0	0	1	0	0	0
M_Albo_Cave2	M_Albo_Cave2442	4	42	08/04/2016	Spring	40.51	9.61	116	1.01	1.48	0.845	16.7	93.1	0	0	0	0	0	0	0	0	0	0	0	0	0
M_Albo_Cave2	M_Albo_Cave2445	4	45	08/04/2016	Spring	40.51	9.61	116	0.81	1.66	0.735	16.8	93.2	0	0	0	0	0	0	0	0	0	0	0	0	0
M_Albo_Cave2	M_Albo_Cave2448	4	48	08/04/2016	Spring	40.51	9.61	116	0.4	0.95	0.905	16.9	93.3	0	0	0	0	0	0	0	0	0	0	0	0	0
M_Albo_Cave2	M_Albo_Cave213	1	3	22/06/2016	Summer	40.51	9.61	116	0.4	0.95	0.77	19.6	79.9	74.45	0	0	0	0	0	0	0	0	0	0	0	0
M_Albo_Cave2	M_Albo_Cave216	1	6	22/06/2016	Summer	40.51	9.61	116	0.4	0.95	0.83	18.85	83.65	9.4	0	0	0	0	0	0	0	0	0	0	0	0
M_Albo_Cave2	M_Albo_Cave219	1	9	22/06/2016	Summer	40.51	9.61	116	0.4	0.95	0.8	18.45	84.9	2.6	0	0	0	0	0	0	0	0	0	1	0	0
M_Albo_Cave2	M_Albo_Cave2112	1	12	22/06/2016	Summer	40.51	9.61	116	0.4	0.95	0.82	18.1	85.1	0.25	0	0	0	0	0	0	0	0	0	0	0	0
M_Albo_Cave2	M_Albo_Cave2115	1	15	22/06/2016	Summer	40.51	9.61	116	0.4	0.95	0.835	17.35	87.35	0.05	0	0	0	0	0	0	0	0	1	0	1	0
M_Albo_Cave2	M_Albo_Cave2118	1	18	22/06/2016	Summer	40.51	9.61	116	0.4	0.95	0.815	17	88.65	0	0	0	0	0	0	0	0	0	1	0	1	0
M_Albo_Cave2	M_Albo_Cave2121	1	21	22/06/2016	Summer	40.51	9.61	116	0.4	0.95	0.825	17	89	0	0	1	0	0	1	1	1	0	1	0	1	0
M_Albo_Cave2	M_Albo_Cave2124	1	24	22/06/2016	Summer	40.51	9.61	116	0.4	0.95	0.72	16.95	89.2	0	0	0	0	0	0	0	0	0	1	0	1	0
M_Albo_Cave2	M_Albo_Cave2127	1	27	22/06/2016	Summer	40.51	9.61	116	0.4	0.95	0.855	17	89.25	0	0	0	0	0	0	0	0	0	1	0	0	0
M_Albo_Cave2	M_Albo_Cave2130	1	30	22/06/2016	Summer	40.51	9.61	116	0.4	0.95	0.895	17.05	89.5	0	0	0	0	0	0	0	0	0	0	0	1	0
M_Albo_Cave2	M_Albo_Cave2133	1	33	22/06/2016	Summer	40.51	9.61	116	0.4	0.95	0.775	17	89	0	0	0	0	0	0	0	0	0	0	0	0	1
M_Albo_Cave2	M_Albo_Cave2136	1	36	22/06/2016	Summer	40.51	9.61	116	0.4	0.95	0.825	17	89.3	0	0	0	0	0	0	0	0	0	0	0	0	0
M_Albo_Cave2	M_Albo_Cave2139	1	39	22/06/2016	Summer	40.51	9.61	116	0.4	0.95	0.725	16.85	90.95	0	0	0	0	0	0	0	0	0	0	0	0	0
M_Albo_Cave2	M_Albo_Cave2142	1	42	22/06/2016	Summer	40.51	9.61	116	0.4	0.95	0.64	16.9	89.8	0	0	0	0	0	0	0	0	0	1	0	0	1
M_Albo_Cave2	M_Albo_Cave2145	1	45	22/06/2016	Summer	40.51	9.61	116	0.4	0.95	0.595	16.9	88.8	0	0	0	0	0	0	0	0	0	1	0	0	0
M_Albo_Cave2	M_Albo_Cave2148	1	48	22/06/2016	Summer	40.51	9.61	116	0.4	0.95	0.805	17.05	88.75	0	0	0	0	0	0	0	0	0	0	0	0	0
M_Albo_Cave2	M_Albo_Cave2151	1	51	22/06/2016	Summer	40.51	9.61	116	0.4	0.95	0.87	17.15	89.7	0	0	0	0	0	0	0	0	0	0	0	0	0
M_Albo_Cave2	M_Albo_Cave2154	1	54	22/06/2016	Summer	40.51	9.61	116	0.4	0.95	0.885	17.3	89.35	0	0	0	0	0	0	0	0	0	0	0	0	0
M_Albo_Cave2	M_Albo_Cave2157	1	57	22/06/2016	Summer	40.51	9.61	116	0.4	0.95	0.805	17.05	90.2	0	0	0	0	0	0	0	0	0	1	0	0	0
M_Albo_Cave2	M_Albo_Cave2160	1	60	22/06/2016	Summer	40.51	9.61	116	0.4	0.95	0.79	17	91.2	0	0	0	0	0	0	0	0	0	1	0	0	0
M_Albo_Cave2	M_Albo_Cave2233	2	33	22/06/2016	Summer	40.51	9.61	116	0.4	0.95	0.4	16.5	92.2	0	0	0	0	0	0	0	0	0	1	0	1	0
M_Albo_Cave2	M_Albo_Cave2236	2	36	22/06/2016	Summer	40.51	9.61	116	0.4	0.95	0.4	16.5	92.2	0	0	0	0	0	0	0	0	0	1	0	0	0
M_Albo_Cave2	M_Albo_Cave2239	2	39	22/06/2016	Summer	40.51	9.61	116	0.4	0.95	0.4	16.65	92.15	0	0	0	0	0	0	0	0	0	1	0	0	0
M_Albo_Cave2	M_Albo_Cave2242	2	42	22/06/2016	Summer	40.51	9.61	116	0.4	0.95	0.4	16.65	92.05	0	0	0	0	0	0	0	0	0	1	0	0	1
M_Albo_Cave2	M_Albo_Cave2245	2	45	22/06/2016	Summer	40.51	9.61	116	0.4	0.95	0.4	16.6	92.05	0	0	0	0	0	0	0	0	0	1	0	0	0
M_Albo_Cave2	M_Albo_Cave2248	2	48	22/06/2016	Summer	40.51	9.61	116	0.4	0.95	0.4	16.7	91.85	0	0	0	0	0	0	0	0	0	1	0	0	0
M_Albo_Cave2	M_Albo_Cave2251	2	51	22/06/2016	Summer	40.51	9.61	116	0.4	0.95	0.4	16.85	91.3	0	0	0	0	0	0	0	0	0	1	0	0	0
M_Albo_Cave2	M_Albo_Cave236	3	6	22/06/2016	Summer	40.51	9.61	116	0.4	0.95	0.81	17.6	86.05	0	0	0	0	0	0	0	0	0	0	0	0	0
M_Albo_Cave2	M_Albo_Cave239	3	9	22/06/2016	Summer	40.51	9.61	116	0.4	0.95	0.81	17.35	87.4	0	0	0	0	0	0	0	0	0	0	0	0	1
M_Albo_Cave2	M_Albo_Cave2439	4	39	22/06/2016	Summer	40.51	9.61	116	0.4	0.95	0.755	17.2	90.4	0	0	0	0	0	0	0	0	0	1	0	0	0
M_Albo_Cave2	M_Albo_Cave2442	4	42	22/06/2016	Summer	40.51	9.61	116	0.4	0.95	0.845	17.15	91.55	0	0	0	0	0	0	0	0	0	1	0	0	0
M_Albo_Cave2	M_Albo_Cave2445	4	45	22/06/2016	Summer	40.51	9.61	116	0.4	0.95	0.735	17.2	91.95	0	0	0	0	0	0	0	0	0	1	0	0	0
M_Albo_Cave2	M_Albo_Cave2448	4	48	22/06/2016	Summer	40.51	9.61	116	0.4	0.95	0.905	17.2	92.2	0	0	0	0	0	0	0	0	0	1	0	0	0
M_Albo_Cave3	M_Albo_Cave313	1	3	13/10/2015	Autumn	40.51	9.61	116	1.49	9.77	0.65	20.75	89.5	28.35	0	0	0	0	0	0	0	0	0	0	0	0
M_Albo_Cave3	M_Albo_Cave316	1	6	13/10/2015	Autumn	40.51	9.61	116	4.1	1.68	0.845	19.3	93.05	32.3	0	0	0	0	0	0	0	0	0	1	0	0
M_Albo_Cave3	M_Albo_Cave319	1	9	13/10/2015	Autumn	40.51	9.61	116	5.62	3.52	0.87	18.95	93.4	0.25	1	0	0	0	0	0	0	0	0	0	0	0
M_Albo_Cave3	M_Albo_Cave3112	1	12	13/10/2015	Autumn	40.51	9.61	116	0.74	1.75	0.905	18.75	93.65	0.05	1	0	0	0	0	0	0	0	0	0	0	0
M_Albo_Cave3	M_Albo_Cave329	2	9	13/10/2015	Autumn	40.51	9.61	116	1.03	2.88	0.83	19.5	91.6	2.85	0	0	0	0	0	0	0	0	0	0	0	0
M_Albo_Cave3	M_Albo_Cave313	1	3	21/01/2016	Winter	40.51	9.61	116	1.49	9.77	0.65	14.25	90.95	17.2	0	0	0	0	0	0	0	0	0	0	0	0
M_Albo_Cave3	M_Albo_Cave316	1	6	21/01/2016	Winter	40.51	9.61	116	4.1	1.68	0.845	14.6	91.2	8.9	0	0	0	0	0	0	0	0	0	1	0	0
M_Albo_Cave3	M_Albo_Cave319	1	9	21/01/2016	Winter	40.51	9.61	116	5.62	3.52	0.87	14.65	90.85	0	0	0	0	0	0	0	0	0	0	0	0	0
M_Albo_Cave3	M_Albo_Cave3112	1	12	21/01/2016	Winter	40.51	9.61	116	0.74	1.75	0.905	14.7	90.8	0	0	0	0	0	0	0	0	0	0	0	0	0
M_Albo_Cave3	M_Albo_Cave329	2	9	21/01/2016	Winter	40.51	9.61	116	1.03	2.88	0.83	14.65	90.9	0	0	0	0	0	0	0	0	0	0	0	0	0
M_Albo_Cave3	M_Albo_Cave313	1	3	08/04/2016	Spring	40.51	9.61	116	1.49	9.77	0.65	15.35	80.9	16.7	0	0	0	0	0	0	0	0	1	0	0	0
M_Albo_Cave3	M_Albo_Cave316	1	6	08/04/2016	Spring	40.51	9.61	116	4.1	1.68	0.845	14.8	84.85	9.4	0	0	0	0	0	0	0	0	0	1	0	0
M_Albo_Cave3	M_Albo_Cave319	1	9	08/04/2016	Spring	40.51	9.61	116	5.62	3.52	0.87	14.7	86.2	0.2	0	0	0	0	0	0	0	0	0	0	1	0
M_Albo_Cave3	M_Albo_Cave3112	1	12	08/04/2016	Spring	40.51	9.61	116	0.74	1.75	0.905	14.75	88.1	0.05	0	0	0	0	0	0	0	0	0	0	0	0
M_Albo_Cave3	M_Albo_Cave329	2	9	08/04/2016	Spring	40.51	9.61	116	1.03	2.88	0.83	14.7	85.95	0.3	0	0	0	0	0	0	0	0	0	0	0	0
M_Albo_Cave3	M_Albo_Cave313	1	3	22/06/2016	Summer	40.51	9.61	116	1.49	9.77	0.65	19.65	78.8	8.5	0	0	0	0	0	0	0	0	0	0	0	0
M_Albo_Cave3	M_Albo_Cave316	1	6	22/06/2016	Summer	40.51	9.61	116	4.1	1.68	0.845	18	84.2	7.15	0	0	0	0	0	0	0	0	0	0	0	0
M_Albo_Cave3	M_Albo_Cave319	1	9	22/06/2016	Summer	40.51	9.61	116	5.62	3.52	0.87	17.9	85.65	0.3	0	0	0	0	0	0	0	0	0	1	0	0
M_Albo_Cave3	M_Albo_Cave3112	1	12	22/06/2016	Summer	40.51	9.61	116	0.74	1.75	0.905	17.5	87.2	0.2	0	0	0	0	0	0	0	0	0	0	0	0
M_Albo_Cave3	M_Albo_Cave329	2	9	22/06/2016	Summer	40.51	9.61	116	1.03	2.88	0.83	18.3	82.3	0.95	0	0	0	0	0	0	0	0	0	0	0	0
M_Albo_Cave5	M_Albo_Cave513	1	3	15/10/2015	Autumn	40.46	9.52	1029	5.31	7.74	NA	9.75	85.55	728.3	1	0	0	0	0	0	0	0	0	0	0	0
M_Albo_Cave5	M_Albo_Cave516	1	6	15/10/2015	Autumn	40.46	9.52	1029	7.75	7.08	NA	10.1	85.45	245.25	1	0	0	0	0	0	0	0	0	0	0	1
M_Albo_Cave5	M_Albo_Cave519	1	9	15/10/2015	Autumn	40.46	9.52	1029	6.8	10	NA	10.3	84.9	202.5	1	0	0	0	0	0	0	0	0	0	0	0
M_Albo_Cave5	M_Albo_Cave5112	1	12	15/10/2015	Autumn	40.46	9.52	1029	6.08	9.73	NA	10.65	87.3	122.6	1	0	0	0	0	0	0	0	0	0	0	1
M_Albo_Cave5	M_Albo_Cave5115	1	15	15/10/2015	Autumn	40.46	9.52	1029	5.62	4.49	NA	10.9	85.6	114.35	1	0	0	0	0	0	0	0	0	0	0	1
M_Albo_Cave5	M_Albo_Cave5118	1	18	15/10/2015	Autumn	40.46	9.52	1029	6.18	9.38	NA	11	85.7	69.5	1	0	0	0	0	0	0	0	0	0	0	0
M_Albo_Cave5	M_Albo_Cave5121	1	21	15/10/2015	Autumn	40.46	9.52	1029	4.3	13.77	NA	10.95	85	30.45	0	0	0	0	0	0	0	0	0	0	0	0
M_Albo_Cave5	M_Albo_Cave5124	1	24	15/10/2015	Autumn	40.46	9.52	1029	2.02	3.56	NA	10.8	87.05	6.55	0	0	0	0	0	0	0	0	0	0	0	1
M_Albo_Cave5	M_Albo_Cave5127	1	27	15/10/2015	Autumn	40.46	9.52	1029	2.04	13.3	NA	10.6	90.05	0.4	0	0	0	0	0	0	0	0	0	0	0	0
M_Albo_Cave5	M_Albo_Cave5130	1	30	15/10/2015	Autumn	40.46	9.52	1029	1.56	10.28	NA	10.6	90.45	0.25	1	0	0	0	0	0	0	0	0	0	0	0
M_Albo_Cave5	M_Albo_Cave5133	1	33	15/10/2015	Autumn	40.46	9.52	1029	1.85	9.83	NA	10.6	92.5	2.45	0	0	0	0	0	0	0	0	0	0	0	0
M_Albo_Cave5	M_Albo_Cave5136	1	36	15/10/2015	Autumn	40.46	9.52	1029	2.84	7.32	NA	10.75	92.75	1.15	0	0	0	0	0	0	0	0	0	0	0	0
M_Albo_Cave5	M_Albo_Cave5139	1	39	15/10/2015	Autumn	40.46	9.52	1029	0.83	3.79	NA	10.7	93.1	1.15	0	0	0	0	0	0	0	0	0	0	0	0
M_Albo_Cave5	M_Albo_Cave5230	2	30	15/10/2015	Autumn	40.46	9.52	1029	1.24	8.37	NA	10.85	94.4	0.05	0	0	0	0	0	0	0	0	0	0	0	0
M_Albo_Cave5	M_Albo_Cave5233	2	33	15/10/2015	Autumn	40.46	9.52	1029	1.86	5.52	NA	10.65	94.3	0.05	0	0	0	0	0	0	0	0	0	0	0	0
M_Albo_Cave5	M_Albo_Cave5236	2	36	15/10/2015	Autumn	40.46	9.52	1029	3.34	5.56	NA	10.6	94.35	0.05	0	0	0	0	0	0	0	0	0	0	0	0
M_Albo_Cave5	M_Albo_Cave5239	2	39	15/10/2015	Autumn	40.46	9.52	1029	1.19	4.58	NA	10.45	94.3	0.05	0	0	0	0	0	0	0	0	0	0	0	0
M_Albo_Cave5	M_Albo_Cave5318	3	18	15/10/2015	Autumn	40.46	9.52	1029	3.16	1.05	NA	11.1	87.4	0.65	1	0	0	0	0	0	0	0	0	0	0	0
M_Albo_Cave5	M_Albo_Cave5321	3	21	15/10/2015	Autumn	40.46	9.52	1029	2.78	3.01	NA	10.8	88.1	0.65	1	0	0	0	0	0	0	0	0	0	0	0
M_Albo_Cave5	M_Albo_Cave5324	3	24	15/10/2015	Autumn	40.46	9.52	1029	2.57	7.65	NA	10.7	91.1	0.6	0	0	0	0	0	0	0	0	0	0	0	0
M_Albo_Cave5	M_Albo_Cave5327	3	27	15/10/2015	Autumn	40.46	9.52	1029	2.79	12.29	NA	10.75	93.9	0.95	0	0	0	0	0	0	0	0	0	0	0	0
M_Albo_Cave5	M_Albo_Cave5330	3	30	15/10/2015	Autumn	40.46	9.52	1029	2.66	9.53	NA	10.85	94.1	5.8	0	0	0	0	0	0	0	0	0	0	0	0
M_Albo_Cave5	M_Albo_Cave543	4	3	15/10/2015	Autumn	40.46	9.52	1029	2.4	3.37	NA	11.1	82.45	322.5	1	0	0	0	0	0	0	0	0	0	0	1
M_Albo_Cave5	M_Albo_Cave546	4	6	15/10/2015	Autumn	40.46	9.52	1029	4.05	3.48	NA	11.15	81.9	234	1	0	0	0	0	0	0	0	0	0	0	1
M_Albo_Cave5	M_Albo_Cave549	4	9	15/10/2015	Autumn	40.46	9.52	1029	3.46	3.73	NA	10.95	83.5	73.95	1	0	0	0	0	0	0	0	0	0	0	0
M_Albo_Cave5	M_Albo_Cave5412	4	12	15/10/2015	Autumn	40.46	9.52	1029	5.48	7.3	NA	11.05	84.05	38.7	1	0	0	0	0	0	0	0	0	0	0	0
M_Albo_Cave5	M_Albo_Cave5415	4	15	15/10/2015	Autumn	40.46	9.52	1029	5.86	6.85	NA	11.3	82.8	24.55	1	0	0	0	0	0	0	0	0	0	0	0
M_Albo_Cave5	M_Albo_Cave553	5	3	15/10/2015	Autumn	40.46	9.52	1029	2.16	1.61	NA	11.25	87.85	200.15	1	0	0	0	0	0	0	0	0	0	0	1
M_Albo_Cave5	M_Albo_Cave556	5	6	15/10/2015	Autumn	40.46	9.52	1029	2.47	2.29	NA	11.25	88.15	102.2	1	0	0	0	0	0	0	0	0	0	0	1
M_Albo_Cave5	M_Albo_Cave559	5	9	15/10/2015	Autumn	40.46	9.52	1029	1.13	3.4	NA	11.15	87.25	25.4	0	0	0	0	0	0	0	0	0	0	0	0
M_Albo_Cave5	M_Albo_Cave5512	5	12	15/10/2015	Autumn	40.46	9.52	1029	2.58	4.49	NA	11.2	89	1.55	1	0	0	0	0	0	0	0	0	0	0	0
M_Albo_Cave5	M_Albo_Cave5515	5	15	15/10/2015	Autumn	40.46	9.52	1029	3.55	4.61	NA	11.25	90.95	1.4	1	0	0	0	0	0	0	0	0	0	0	0
M_Albo_Cave5	M_Albo_Cave5518	5	18	15/10/2015	Autumn	40.46	9.52	1029	3.08	4.46	NA	11.05	91	0.4	1	0	0	0	0	0	0	0	0	0	0	0
M_Albo_Cave5	M_Albo_Cave5521	5	21	15/10/2015	Autumn	40.46	9.52	1029	2.35	9.82	NA	11.35	88.85	0.35	1	0	0	0	0	0	0	0	0	0	0	0
M_Albo_Cave5	M_Albo_Cave569	6	9	15/10/2015	Autumn	40.46	9.52	1029	0.64	2.53	NA	12.4	91.6	0	1	0	0	0	0	0	0	0	0	0	0	0
M_Albo_Cave5	M_Albo_Cave513	1	3	17/01/2016	Winter	40.46	9.52	1029	5.31	7.74	NA	5.15	89.45	461.65	0	0	0	0	0	0	0	0	0	0	0	0
M_Albo_Cave5	M_Albo_Cave516	1	6	17/01/2016	Winter	40.46	9.52	1029	7.75	7.08	NA	4.8	91.05	153.3	1	0	0	0	0	0	0	0	0	0	0	1
M_Albo_Cave5	M_Albo_Cave519	1	9	17/01/2016	Winter	40.46	9.52	1029	6.8	10	NA	4.5	92	87.65	1	0	0	0	0	0	0	0	0	0	0	1
M_Albo_Cave5	M_Albo_Cave5112	1	12	17/01/2016	Winter	40.46	9.52	1029	6.08	9.73	NA	4.45	92.8	68.25	0	0	0	0	0	0	0	0	0	0	0	1
M_Albo_Cave5	M_Albo_Cave5115	1	15	17/01/2016	Winter	40.46	9.52	1029	5.62	4.49	NA	4.5	93.05	30.7	1	0	0	0	0	0	0	0	0	0	0	1
M_Albo_Cave5	M_Albo_Cave5118	1	18	17/01/2016	Winter	40.46	9.52	1029	6.18	9.38	NA	4.6	93.1	10.5	1	0	0	0	0	0	0	0	0	0	0	0
M_Albo_Cave5	M_Albo_Cave5121	1	21	17/01/2016	Winter	40.46	9.52	1029	4.3	13.77	NA	4.55	93.15	6.9	0	0	0	0	0	0	0	0	0	0	0	0
M_Albo_Cave5	M_Albo_Cave5124	1	24	17/01/2016	Winter	40.46	9.52	1029	2.02	3.56	NA	4.6	93.25	0.35	1	0	0	0	0	0	0	0	0	0	0	0
M_Albo_Cave5	M_Albo_Cave5127	1	27	17/01/2016	Winter	40.46	9.52	1029	2.04	13.3	NA	4.7	93.5	0.8	0	0	0	0	0	0	0	0	0	0	0	0
M_Albo_Cave5	M_Albo_Cave5130	1	30	17/01/2016	Winter	40.46	9.52	1029	1.56	10.28	NA	4.75	93.7	0.05	0	0	0	0	0	0	0	0	0	0	0	0
M_Albo_Cave5	M_Albo_Cave5133	1	33	17/01/2016	Winter	40.46	9.52	1029	1.85	9.83	NA	4.8	93.75	0.1	0	0	0	0	0	0	0	0	0	0	0	0
M_Albo_Cave5	M_Albo_Cave5136	1	36	17/01/2016	Winter	40.46	9.52	1029	2.84	7.32	NA	5.1	93.85	0.1	0	0	0	0	0	0	0	0	0	0	0	0
M_Albo_Cave5	M_Albo_Cave5139	1	39	17/01/2016	Winter	40.46	9.52	1029	0.83	3.79	NA	5.1	93.9	0.1	0	0	0	0	0	0	0	0	0	0	0	0
M_Albo_Cave5	M_Albo_Cave5230	2	30	17/01/2016	Winter	40.46	9.52	1029	1.24	8.37	NA	5.4	93.8	0.05	0	0	0	0	0	0	0	0	0	0	0	0
M_Albo_Cave5	M_Albo_Cave5233	2	33	17/01/2016	Winter	40.46	9.52	1029	1.86	5.52	NA	5.4	93.85	0.05	0	0	0	0	0	0	0	0	0	0	0	0
M_Albo_Cave5	M_Albo_Cave5236	2	36	17/01/2016	Winter	40.46	9.52	1029	3.34	5.56	NA	5.2	93.85	0.05	1	0	0	0	0	0	0	0	0	0	0	0
M_Albo_Cave5	M_Albo_Cave5239	2	39	17/01/2016	Winter	40.46	9.52	1029	1.19	4.58	NA	5.1	93.9	0.05	0	0	0	0	0	0	0	0	0	0	0	0
M_Albo_Cave5	M_Albo_Cave5318	3	18	17/01/2016	Winter	40.46	9.52	1029	3.16	1.05	NA	4.95	93.65	0	0	0	0	0	0	0	0	0	0	0	0	0
M_Albo_Cave5	M_Albo_Cave5321	3	21	17/01/2016	Winter	40.46	9.52	1029	2.78	3.01	NA	4.95	93.7	0	0	0	0	0	0	0	0	0	0	0	0	0
M_Albo_Cave5	M_Albo_Cave5324	3	24	17/01/2016	Winter	40.46	9.52	1029	2.57	7.65	NA	4.9	93.65	0.05	0	0	0	0	0	0	0	0	0	0	0	0
M_Albo_Cave5	M_Albo_Cave5327	3	27	17/01/2016	Winter	40.46	9.52	1029	2.79	12.29	NA	5.1	93.55	0.1	0	0	0	0	0	0	0	0	0	0	0	0
M_Albo_Cave5	M_Albo_Cave5330	3	30	17/01/2016	Winter	40.46	9.52	1029	2.66	9.53	NA	5	93.55	0.1	0	0	0	0	0	0	0	0	0	0	0	0
M_Albo_Cave5	M_Albo_Cave543	4	3	17/01/2016	Winter	40.46	9.52	1029	2.4	3.37	NA	4.6	93.65	29	0	0	0	0	0	0	0	0	0	0	0	1
M_Albo_Cave5	M_Albo_Cave546	4	6	17/01/2016	Winter	40.46	9.52	1029	4.05	3.48	NA	4.55	93.65	65	0	0	0	0	0	0	0	0	0	0	0	0
M_Albo_Cave5	M_Albo_Cave549	4	9	17/01/2016	Winter	40.46	9.52	1029	3.46	3.73	NA	4.55	93.7	166.65	1	0	0	0	0	0	0	0	0	0	0	1
M_Albo_Cave5	M_Albo_Cave5412	4	12	17/01/2016	Winter	40.46	9.52	1029	5.48	7.3	NA	4.45	93.75	380	0	0	0	0	0	0	0	0	0	0	0	0
M_Albo_Cave5	M_Albo_Cave5415	4	15	17/01/2016	Winter	40.46	9.52	1029	5.86	6.85	NA	4.45	93.85	799.8	1	0	0	0	0	0	0	0	0	0	0	0
M_Albo_Cave5	M_Albo_Cave553	5	3	17/01/2016	Winter	40.46	9.52	1029	2.16	1.61	NA	4.35	92.75	331.15	1	0	0	0	0	0	0	0	0	0	0	0
M_Albo_Cave5	M_Albo_Cave556	5	6	17/01/2016	Winter	40.46	9.52	1029	2.47	2.29	NA	4.55	92.85	191.85	0	0	0	0	0	0	0	0	0	0	0	1
M_Albo_Cave5	M_Albo_Cave559	5	9	17/01/2016	Winter	40.46	9.52	1029	1.13	3.4	NA	4.45	93.4	39.3	1	0	0	0	0	0	0	0	0	0	0	0
M_Albo_Cave5	M_Albo_Cave5512	5	12	17/01/2016	Winter	40.46	9.52	1029	2.58	4.49	NA	4.7	93.6	2.35	1	0	0	0	0	0	0	0	0	0	0	0
M_Albo_Cave5	M_Albo_Cave5515	5	15	17/01/2016	Winter	40.46	9.52	1029	3.55	4.61	NA	4.85	93.5	0.7	0	0	0	0	0	0	0	0	0	0	0	0
M_Albo_Cave5	M_Albo_Cave5518	5	18	17/01/2016	Winter	40.46	9.52	1029	3.08	4.46	NA	4.8	93.45	1.05	1	0	0	0	0	0	0	0	0	0	0	0
M_Albo_Cave5	M_Albo_Cave5521	5	21	17/01/2016	Winter	40.46	9.52	1029	2.35	9.82	NA	4.95	93.35	0.9	1	0	0	0	0	0	0	0	0	0	0	0
M_Albo_Cave5	M_Albo_Cave569	6	9	17/01/2016	Winter	40.46	9.52	1029	0.64	2.53	NA	5.7	93.6	0	1	0	0	0	0	0	0	0	0	0	0	0
M_Albo_Cave5	M_Albo_Cave513	1	3	16/04/2016	Spring	40.46	9.52	1029	5.31	7.74	NA	13.6	65.65	226	1	0	0	0	0	0	0	0	0	0	0	0
M_Albo_Cave5	M_Albo_Cave516	1	6	16/04/2016	Spring	40.46	9.52	1029	7.75	7.08	NA	12.5	73.9	535	1	0	0	0	0	0	0	0	0	0	0	0
M_Albo_Cave5	M_Albo_Cave519	1	9	16/04/2016	Spring	40.46	9.52	1029	6.8	10	NA	11	80.05	374	1	0	0	0	0	0	0	0	0	0	0	1
M_Albo_Cave5	M_Albo_Cave5112	1	12	16/04/2016	Spring	40.46	9.52	1029	6.08	9.73	NA	9.3	88.15	166.05	1	0	0	0	0	0	0	0	0	0	0	0
M_Albo_Cave5	M_Albo_Cave5115	1	15	16/04/2016	Spring	40.46	9.52	1029	5.62	4.49	NA	9.1	88.4	137.35	1	0	0	0	0	0	0	0	0	0	0	0
M_Albo_Cave5	M_Albo_Cave5118	1	18	16/04/2016	Spring	40.46	9.52	1029	6.18	9.38	NA	8.45	90.05	91.05	1	0	0	0	0	0	0	0	0	0	0	0
M_Albo_Cave5	M_Albo_Cave5121	1	21	16/04/2016	Spring	40.46	9.52	1029	4.3	13.77	NA	8.4	90.55	30.4	1	0	0	0	0	0	0	0	0	0	0	0
M_Albo_Cave5	M_Albo_Cave5124	1	24	16/04/2016	Spring	40.46	9.52	1029	2.02	3.56	NA	7.7	92.3	4.95	1	0	0	0	0	0	0	0	0	0	0	0
M_Albo_Cave5	M_Albo_Cave5127	1	27	16/04/2016	Spring	40.46	9.52	1029	2.04	13.3	NA	7.55	92.9	1.85	1	0	0	0	0	0	0	0	0	0	0	0
M_Albo_Cave5	M_Albo_Cave5130	1	30	16/04/2016	Spring	40.46	9.52	1029	1.56	10.28	NA	7.4	93.25	0.8	1	0	0	0	0	0	0	0	0	0	0	1
M_Albo_Cave5	M_Albo_Cave5133	1	33	16/04/2016	Spring	40.46	9.52	1029	1.85	9.83	NA	7.5	93.4	0.2	0	0	0	0	0	0	0	0	0	0	0	0
M_Albo_Cave5	M_Albo_Cave5136	1	36	16/04/2016	Spring	40.46	9.52	1029	2.84	7.32	NA	7.6	93.55	1.1	0	0	0	0	0	0	0	0	0	0	0	0
M_Albo_Cave5	M_Albo_Cave5139	1	39	16/04/2016	Spring	40.46	9.52	1029	0.83	3.79	NA	7.65	93.65	1.35	0	0	0	0	0	0	0	0	0	0	0	0
M_Albo_Cave5	M_Albo_Cave5230	2	30	16/04/2016	Spring	40.46	9.52	1029	1.24	8.37	NA	7.75	93.6	0.15	0	0	0	0	0	0	0	0	0	0	0	0
M_Albo_Cave5	M_Albo_Cave5233	2	33	16/04/2016	Spring	40.46	9.52	1029	1.86	5.52	NA	7.65	93.8	0.1	0	0	0	0	0	0	0	0	0	0	0	0
M_Albo_Cave5	M_Albo_Cave5236	2	36	16/04/2016	Spring	40.46	9.52	1029	3.34	5.56	NA	7.65	93.8	0.1	0	0	0	0	0	0	0	0	0	0	0	1
M_Albo_Cave5	M_Albo_Cave5239	2	39	16/04/2016	Spring	40.46	9.52	1029	1.19	4.58	NA	7.7	93.7	0.85	0	0	0	0	0	0	0	0	0	0	0	0
M_Albo_Cave5	M_Albo_Cave5318	3	18	16/04/2016	Spring	40.46	9.52	1029	3.16	1.05	NA	7.6	94.35	0.15	1	0	0	0	0	0	0	0	0	0	0	0
M_Albo_Cave5	M_Albo_Cave5321	3	21	16/04/2016	Spring	40.46	9.52	1029	2.78	3.01	NA	7.4	94.3	0.15	0	0	0	0	0	0	0	0	0	0	0	0
M_Albo_Cave5	M_Albo_Cave5324	3	24	16/04/2016	Spring	40.46	9.52	1029	2.57	7.65	NA	7.2	94.3	0.1	0	0	0	0	0	0	0	0	0	0	0	0
M_Albo_Cave5	M_Albo_Cave5327	3	27	16/04/2016	Spring	40.46	9.52	1029	2.79	12.29	NA	7.5	93.65	0.35	0	0	0	0	0	0	0	0	0	0	0	0
M_Albo_Cave5	M_Albo_Cave5330	3	30	16/04/2016	Spring	40.46	9.52	1029	2.66	9.53	NA	7.5	93.65	0.35	0	0	0	0	0	0	0	0	0	0	0	0
M_Albo_Cave5	M_Albo_Cave543	4	3	16/04/2016	Spring	40.46	9.52	1029	2.4	3.37	NA	9.3	92.95	636.7	1	0	0	0	0	0	0	0	0	0	0	1
M_Albo_Cave5	M_Albo_Cave546	4	6	16/04/2016	Spring	40.46	9.52	1029	4.05	3.48	NA	8.9	93.4	378.6	1	0	0	0	0	0	0	0	0	0	0	0
M_Albo_Cave5	M_Albo_Cave549	4	9	16/04/2016	Spring	40.46	9.52	1029	3.46	3.73	NA	8.5	93.85	205.2	1	0	0	0	0	0	0	0	0	0	0	1
M_Albo_Cave5	M_Albo_Cave5412	4	12	16/04/2016	Spring	40.46	9.52	1029	5.48	7.3	NA	8	93.9	64.76	1	0	0	0	0	0	0	0	0	0	0	0
M_Albo_Cave5	M_Albo_Cave5415	4	15	16/04/2016	Spring	40.46	9.52	1029	5.86	6.85	NA	7.6	94.05	54.15	1	0	0	0	0	0	0	0	0	0	0	0
M_Albo_Cave5	M_Albo_Cave553	5	3	16/04/2016	Spring	40.46	9.52	1029	2.16	1.61	NA	9.5	90.6	861.5	1	0	0	0	0	0	0	0	0	0	0	1
M_Albo_Cave5	M_Albo_Cave556	5	6	16/04/2016	Spring	40.46	9.52	1029	2.47	2.29	NA	9.1	90.5	239.55	1	0	0	0	0	0	0	0	0	0	0	0
M_Albo_Cave5	M_Albo_Cave559	5	9	16/04/2016	Spring	40.46	9.52	1029	1.13	3.4	NA	8.4	91	93.35	1	0	0	0	0	0	0	0	0	0	0	1
M_Albo_Cave5	M_Albo_Cave5512	5	12	16/04/2016	Spring	40.46	9.52	1029	2.58	4.49	NA	7.6	94.25	5.8	0	0	0	0	0	0	0	0	0	0	0	0
M_Albo_Cave5	M_Albo_Cave5515	5	15	16/04/2016	Spring	40.46	9.52	1029	3.55	4.61	NA	7.4	94.3	0.3	1	0	0	0	0	0	0	0	0	0	0	0
M_Albo_Cave5	M_Albo_Cave5518	5	18	16/04/2016	Spring	40.46	9.52	1029	3.08	4.46	NA	7.3	94.35	0.6	1	0	0	0	0	0	0	0	0	0	0	0
M_Albo_Cave5	M_Albo_Cave5521	5	21	16/04/2016	Spring	40.46	9.52	1029	2.35	9.82	NA	7.2	94.45	0.55	1	0	0	0	0	0	0	0	0	0	0	0
M_Albo_Cave5	M_Albo_Cave569	6	9	16/04/2016	Spring	40.46	9.52	1029	0.64	2.53	NA	8.2	93.9	0	1	0	0	0	0	0	0	0	0	0	0	0
M_Albo_Cave5	M_Albo_Cave513	1	3	25/06/2016	Summer	40.46	9.52	1029	5.31	7.74	NA	13.4	79.25	835.5	0	0	0	0	0	0	0	0	0	0	0	0
M_Albo_Cave5	M_Albo_Cave516	1	6	25/06/2016	Summer	40.46	9.52	1029	7.75	7.08	NA	13.1	85.15	254.65	0	0	0	0	0	0	0	0	0	0	0	0
M_Albo_Cave5	M_Albo_Cave519	1	9	25/06/2016	Summer	40.46	9.52	1029	6.8	10	NA	12.5	86.05	37197.35	0	0	0	0	0	0	0	0	0	0	0	0
M_Albo_Cave5	M_Albo_Cave5112	1	12	25/06/2016	Summer	40.46	9.52	1029	6.08	9.73	NA	11.2	90.25	927.15	0	0	0	0	0	0	0	0	0	0	0	0
M_Albo_Cave5	M_Albo_Cave5115	1	15	25/06/2016	Summer	40.46	9.52	1029	5.62	4.49	NA	11	90.4	116.85	0	0	0	0	0	0	0	0	0	0	0	0
M_Albo_Cave5	M_Albo_Cave5118	1	18	25/06/2016	Summer	40.46	9.52	1029	6.18	9.38	NA	10.9	91.65	66.1	0	0	0	0	0	0	0	0	0	0	0	0
M_Albo_Cave5	M_Albo_Cave5121	1	21	25/06/2016	Summer	40.46	9.52	1029	4.3	13.77	NA	10.4	91.45	28.55	1	0	0	0	0	0	0	0	0	0	0	0
M_Albo_Cave5	M_Albo_Cave5124	1	24	25/06/2016	Summer	40.46	9.52	1029	2.02	3.56	NA	9.5	93.4	3.1	1	0	0	0	0	0	0	0	1	0	0	0
M_Albo_Cave5	M_Albo_Cave5127	1	27	25/06/2016	Summer	40.46	9.52	1029	2.04	13.3	NA	9.4	93.5	0.75	0	0	0	0	0	0	0	0	1	0	0	0
M_Albo_Cave5	M_Albo_Cave5130	1	30	25/06/2016	Summer	40.46	9.52	1029	1.56	10.28	NA	9.4	93.25	0.7	0	0	0	0	0	0	0	0	1	0	0	0
M_Albo_Cave5	M_Albo_Cave5133	1	33	25/06/2016	Summer	40.46	9.52	1029	1.85	9.83	NA	9.4	93.45	0.8	0	0	0	0	0	0	0	0	1	0	0	0
M_Albo_Cave5	M_Albo_Cave5136	1	36	25/06/2016	Summer	40.46	9.52	1029	2.84	7.32	NA	9.3	93.55	0.6	0	0	0	0	0	0	0	0	0	0	0	0
M_Albo_Cave5	M_Albo_Cave5139	1	39	25/06/2016	Summer	40.46	9.52	1029	0.83	3.79	NA	9.4	93.7	0.65	0	0	0	0	0	0	0	0	0	0	0	0
M_Albo_Cave5	M_Albo_Cave5230	2	30	25/06/2016	Summer	40.46	9.52	1029	1.24	8.37	NA	9.3	93.7	0.1	0	0	0	0	0	0	0	0	1	0	0	1
M_Albo_Cave5	M_Albo_Cave5233	2	33	25/06/2016	Summer	40.46	9.52	1029	1.86	5.52	NA	9.4	93.65	0.05	0	0	0	0	0	0	0	0	0	0	0	0
M_Albo_Cave5	M_Albo_Cave5236	2	36	25/06/2016	Summer	40.46	9.52	1029	3.34	5.56	NA	9.3	93.65	0.2	0	0	0	0	0	0	0	0	1	0	0	0
M_Albo_Cave5	M_Albo_Cave5239	2	39	25/06/2016	Summer	40.46	9.52	1029	1.19	4.58	NA	9.3	93.6	0.15	0	0	0	0	0	0	0	0	1	0	0	0
M_Albo_Cave5	M_Albo_Cave5318	3	18	25/06/2016	Summer	40.46	9.52	1029	3.16	1.05	NA	9.7	93.95	0.2	1	0	0	0	0	0	0	0	0	0	0	0
M_Albo_Cave5	M_Albo_Cave5321	3	21	25/06/2016	Summer	40.46	9.52	1029	2.78	3.01	NA	9.7	93.95	0.5	1	0	0	0	0	0	0	0	0	0	0	0
M_Albo_Cave5	M_Albo_Cave5324	3	24	25/06/2016	Summer	40.46	9.52	1029	2.57	7.65	NA	9.7	93.9	0.3	0	0	0	0	0	0	0	0	1	0	0	0
M_Albo_Cave5	M_Albo_Cave5327	3	27	25/06/2016	Summer	40.46	9.52	1029	2.79	12.29	NA	9.7	93.85	3.3	1	0	0	0	0	0	0	0	1	0	0	0
M_Albo_Cave5	M_Albo_Cave5330	3	30	25/06/2016	Summer	40.46	9.52	1029	2.66	9.53	NA	9.4	93.75	6.4	0	0	0	0	0	0	0	0	1	0	0	0
M_Albo_Cave5	M_Albo_Cave543	4	3	25/06/2016	Summer	40.46	9.52	1029	2.4	3.37	NA	13.1	82.2	485.5	0	0	0	0	0	0	0	0	0	0	0	1
M_Albo_Cave5	M_Albo_Cave546	4	6	25/06/2016	Summer	40.46	9.52	1029	4.05	3.48	NA	12.8	84.7	319.5	0	0	0	0	0	0	0	0	0	0	0	0
M_Albo_Cave5	M_Albo_Cave549	4	9	25/06/2016	Summer	40.46	9.52	1029	3.46	3.73	NA	12.3	86.05	172.25	0	0	0	0	0	0	0	0	0	0	0	0
M_Albo_Cave5	M_Albo_Cave5412	4	12	25/06/2016	Summer	40.46	9.52	1029	5.48	7.3	NA	11.2	89.5	76.4	1	0	0	0	0	0	0	0	1	0	0	1
M_Albo_Cave5	M_Albo_Cave5415	4	15	25/06/2016	Summer	40.46	9.52	1029	5.86	6.85	NA	10.5	91.45	59.25	1	0	0	0	0	0	0	0	0	0	0	1
M_Albo_Cave5	M_Albo_Cave553	5	3	25/06/2016	Summer	40.46	9.52	1029	2.16	1.61	NA	11.8	85.7	582	1	0	0	0	0	0	0	0	1	0	0	0
M_Albo_Cave5	M_Albo_Cave556	5	6	25/06/2016	Summer	40.46	9.52	1029	2.47	2.29	NA	11.4	85.3	146.55	1	0	0	0	0	0	0	0	0	0	0	0
M_Albo_Cave5	M_Albo_Cave559	5	9	25/06/2016	Summer	40.46	9.52	1029	1.13	3.4	NA	10.7	91.5	39.1	0	0	0	0	0	0	0	0	0	0	0	0
M_Albo_Cave5	M_Albo_Cave5512	5	12	25/06/2016	Summer	40.46	9.52	1029	2.58	4.49	NA	10.1	91.85	18.3	1	0	0	0	0	0	0	0	1	0	0	0
M_Albo_Cave5	M_Albo_Cave5515	5	15	25/06/2016	Summer	40.46	9.52	1029	3.55	4.61	NA	10.1	92.3	10.8	1	0	0	0	0	0	0	0	1	0	0	0
M_Albo_Cave5	M_Albo_Cave5518	5	18	25/06/2016	Summer	40.46	9.52	1029	3.08	4.46	NA	9.7	92.35	7.2	1	0	0	0	0	0	0	0	1	0	0	0
M_Albo_Cave5	M_Albo_Cave5521	5	21	25/06/2016	Summer	40.46	9.52	1029	2.35	9.82	NA	9.7	92.85	8.25	1	0	0	0	0	0	0	0	1	0	0	0
M_Albo_Cave5	M_Albo_Cave569	6	9	25/06/2016	Summer	40.46	9.52	1029	0.64	2.53	NA	10.9	90.8	0	0	0	0	0	0	0	0	0	0	0	0	0
M_Albo_Cave5	M_Albo_Cave513	1	3	20/06/2016	Spring	40.46	9.52	1029	5.31	7.74	NA	12	90.4	833	0	0	0	0	0	0	0	0	0	0	0	0
M_Albo_Cave5	M_Albo_Cave516	1	6	20/06/2016	Spring	40.46	9.52	1029	7.75	7.08	NA	11.8	90	42322.5	0	0	0	0	0	0	0	0	0	0	0	0
M_Albo_Cave5	M_Albo_Cave519	1	9	20/06/2016	Spring	40.46	9.52	1029	6.8	10	NA	11.6	90	188	0	0	0	0	0	0	0	0	0	0	0	0
M_Albo_Cave5	M_Albo_Cave5112	1	12	20/06/2016	Spring	40.46	9.52	1029	6.08	9.73	NA	11.1	91.3	95.75	0	0	0	0	0	0	0	0	0	0	0	0
M_Albo_Cave5	M_Albo_Cave5115	1	15	20/06/2016	Spring	40.46	9.52	1029	5.62	4.49	NA	11.1	91	62.95	0	0	0	0	0	0	0	0	0	0	0	0
M_Albo_Cave5	M_Albo_Cave5118	1	18	20/06/2016	Spring	40.46	9.52	1029	6.18	9.38	NA	10.8	91.7	54.8	0	0	0	0	0	0	0	0	0	0	0	0
M_Albo_Cave5	M_Albo_Cave5121	1	21	20/06/2016	Spring	40.46	9.52	1029	4.3	13.77	NA	10.7	91.6	14.55	1	0	0	0	0	0	0	0	0	0	0	0
M_Albo_Cave5	M_Albo_Cave5124	1	24	20/06/2016	Spring	40.46	9.52	1029	2.02	3.56	NA	10.2	91.6	11	1	0	0	0	0	0	0	0	0	0	0	0
M_Albo_Cave5	M_Albo_Cave5127	1	27	20/06/2016	Spring	40.46	9.52	1029	2.04	13.3	NA	9.9	92.2	0.3	0	0	0	0	0	0	0	0	0	0	0	0
M_Albo_Cave5	M_Albo_Cave5130	1	30	20/06/2016	Spring	40.46	9.52	1029	1.56	10.28	NA	9.9	92.2	0.35	0	0	0	0	0	0	0	0	0	0	0	0
M_Albo_Cave5	M_Albo_Cave5133	1	33	20/06/2016	Spring	40.46	9.52	1029	1.85	9.83	NA	9.8	92.4	0.65	0	0	0	0	0	0	0	0	0	0	0	0
M_Albo_Cave5	M_Albo_Cave5136	1	36	20/06/2016	Spring	40.46	9.52	1029	2.84	7.32	NA	9.7	92.6	0.85	0	0	0	0	0	0	0	0	0	0	0	0
M_Albo_Cave5	M_Albo_Cave5139	1	39	20/06/2016	Spring	40.46	9.52	1029	0.83	3.79	NA	9.7	92.5	0.75	0	0	0	0	0	0	0	0	0	0	0	0
M_Albo_Cave5	M_Albo_Cave5230	2	30	20/06/2016	Spring	40.46	9.52	1029	1.24	8.37	NA	9.5	93	0.25	0	0	0	0	0	0	0	0	1	0	0	0
M_Albo_Cave5	M_Albo_Cave5233	2	33	20/06/2016	Spring	40.46	9.52	1029	1.86	5.52	NA	9.7	92.7	0.15	1	0	0	0	0	0	0	0	0	0	0	0
M_Albo_Cave5	M_Albo_Cave5236	2	36	20/06/2016	Spring	40.46	9.52	1029	3.34	5.56	NA	9.7	92.6	0.2	0	0	0	0	0	0	0	0	0	0	0	0
M_Albo_Cave5	M_Albo_Cave5239	2	39	20/06/2016	Spring	40.46	9.52	1029	1.19	4.58	NA	9.7	92.6	0.2	0	0	0	0	0	0	0	0	1	0	0	0
M_Albo_Cave5	M_Albo_Cave5318	3	18	20/06/2016	Spring	40.46	9.52	1029	3.16	1.05	NA	10	93.8	31.53333333	1	0	0	0	0	0	0	0	1	0	0	0
M_Albo_Cave5	M_Albo_Cave5321	3	21	20/06/2016	Spring	40.46	9.52	1029	2.78	3.01	NA	9.9	93.7	31.56666667	1	0	0	0	0	0	0	0	1	0	0	0
M_Albo_Cave5	M_Albo_Cave5324	3	24	20/06/2016	Spring	40.46	9.52	1029	2.57	7.65	NA	9.9	93.6	31.43333333	0	0	0	0	0	0	0	0	1	0	0	0
M_Albo_Cave5	M_Albo_Cave5327	3	27	20/06/2016	Spring	40.46	9.52	1029	2.79	12.29	NA	9.9	93.5	32.8	1	0	0	0	0	0	0	0	0	0	0	0
M_Albo_Cave5	M_Albo_Cave5330	3	30	20/06/2016	Spring	40.46	9.52	1029	2.66	9.53	NA	9.8	93.1	1.5	0	0	0	0	0	0	0	0	0	0	0	0
M_Albo_Cave5	M_Albo_Cave543	4	3	20/06/2016	Spring	40.46	9.52	1029	2.4	3.37	NA	12.1	89.7	341.1	0	0	0	0	0	0	0	0	0	0	0	1
M_Albo_Cave5	M_Albo_Cave546	4	6	20/06/2016	Spring	40.46	9.52	1029	4.05	3.48	NA	11.9	90	267.5	0	0	0	0	0	0	0	0	0	0	0	0
M_Albo_Cave5	M_Albo_Cave549	4	9	20/06/2016	Spring	40.46	9.52	1029	3.46	3.73	NA	11.4	90.8	124.15	0	0	0	0	0	0	0	0	0	0	0	0
M_Albo_Cave5	M_Albo_Cave5412	4	12	20/06/2016	Spring	40.46	9.52	1029	5.48	7.3	NA	11.2	91	28.05	1	0	0	0	0	0	0	0	0	0	0	0
M_Albo_Cave5	M_Albo_Cave5415	4	15	20/06/2016	Spring	40.46	9.52	1029	5.86	6.85	NA	10.8	91.4	13.4	1	0	0	0	0	0	0	0	0	0	0	0
M_Albo_Cave5	M_Albo_Cave553	5	3	20/06/2016	Spring	40.46	9.52	1029	2.16	1.61	NA	15.1	75.1	1026.2	1	0	0	0	0	0	0	0	0	0	0	0
M_Albo_Cave5	M_Albo_Cave556	5	6	20/06/2016	Spring	40.46	9.52	1029	2.47	2.29	NA	13.6	81	110.4	1	0	0	0	0	0	0	0	0	0	0	0
M_Albo_Cave5	M_Albo_Cave559	5	9	20/06/2016	Spring	40.46	9.52	1029	1.13	3.4	NA	12.1	85.9	30.7	1	0	0	0	0	0	0	0	0	0	0	0
M_Albo_Cave5	M_Albo_Cave5512	5	12	20/06/2016	Spring	40.46	9.52	1029	2.58	4.49	NA	11.1	89.4	0.9	1	0	0	0	0	0	0	0	0	0	0	0
M_Albo_Cave5	M_Albo_Cave5515	5	15	20/06/2016	Spring	40.46	9.52	1029	3.55	4.61	NA	10.3	90.8	1.05	1	0	0	0	0	0	0	0	0	0	0	0
M_Albo_Cave5	M_Albo_Cave5518	5	18	20/06/2016	Spring	40.46	9.52	1029	3.08	4.46	NA	10	91.9	6.85	1	0	0	0	0	0	0	0	0	0	0	0
M_Albo_Cave5	M_Albo_Cave5521	5	21	20/06/2016	Spring	40.46	9.52	1029	2.35	9.82	NA	10.3	93	11.6	1	0	0	0	0	0	0	0	0	0	0	0
M_Albo_Cave5	M_Albo_Cave569	6	9	20/06/2016	Spring	40.46	9.52	1029	0.64	2.53	NA	12	87.8	0	1	0	0	0	0	0	0	0	0	0	0	0
M_Albo_Cave4	M_Albo_Cave413	1	3	13/10/2015	Autumn	40.51	9.61	108	2.15	0.93	0.815	17.05	92.5	6.9	0	0	0	0	0	0	0	0	0	0	0	0
M_Albo_Cave4	M_Albo_Cave416	1	6	13/10/2015	Autumn	40.51	9.61	108	1.14	5.28	0.645	17.55	93	0.1	0	0	0	0	0	0	0	0	0	0	0	0
M_Albo_Cave4	M_Albo_Cave419	1	9	13/10/2015	Autumn	40.51	9.61	108	2.35	1.67	0.86	17.45	92.85	0	0	0	0	0	0	0	0	0	0	0	0	0
M_Albo_Cave4	M_Albo_Cave4112	1	12	13/10/2015	Autumn	40.51	9.61	108	1.59	0.75	0.82	17.4	92.4	0	0	0	0	0	0	0	0	0	0	1	1	0
M_Albo_Cave4	M_Albo_Cave4115	1	15	13/10/2015	Autumn	40.51	9.61	108	1.49	1.1	0.81	17.5	92	0	0	0	0	0	0	0	0	0	0	0	0	0
M_Albo_Cave4	M_Albo_Cave4118	1	18	13/10/2015	Autumn	40.51	9.61	108	2.66	1.93	0.84	17.45	91.65	0	0	0	0	0	0	0	0	0	0	0	0	0
M_Albo_Cave4	M_Albo_Cave4121	1	21	13/10/2015	Autumn	40.51	9.61	108	3.64	3.18	0.875	17.35	91.65	0	0	0	0	0	0	0	0	0	0	0	0	0
M_Albo_Cave4	M_Albo_Cave4124	1	24	13/10/2015	Autumn	40.51	9.61	108	4.65	1.82	0.87	17.35	91.4	0	0	1	1	1	0	0	1	0	0	0	0	0
M_Albo_Cave4	M_Albo_Cave4127	1	27	13/10/2015	Autumn	40.51	9.61	108	5.5	1.89	0.9	17.3	91.5	0	0	0	0	0	0	0	0	0	0	0	0	0
M_Albo_Cave4	M_Albo_Cave4130	1	30	13/10/2015	Autumn	40.51	9.61	108	3.45	1.57	0.915	17.2	91.15	0	0	1	0	0	1	1	1	0	0	0	0	0
M_Albo_Cave4	M_Albo_Cave4133	1	33	13/10/2015	Autumn	40.51	9.61	108	6.03	0.98	0.865	16.95	90.95	0	0	0	0	0	0	0	0	0	0	0	0	0
M_Albo_Cave4	M_Albo_Cave4136	1	36	13/10/2015	Autumn	40.51	9.61	108	6.22	7.39	0.89	16.9	91.15	0	0	0	0	0	0	0	0	0	0	0	0	0
M_Albo_Cave4	M_Albo_Cave4139	1	39	13/10/2015	Autumn	40.51	9.61	108	2.96	5.32	0.88	16.85	90.95	0	0	0	0	0	0	0	0	0	0	0	0	0
M_Albo_Cave4	M_Albo_Cave4142	1	42	13/10/2015	Autumn	40.51	9.61	108	1.5	2.65	0.89	16.75	90.25	0	0	0	0	0	0	0	0	0	0	0	0	0
M_Albo_Cave4	M_Albo_Cave4145	1	45	13/10/2015	Autumn	40.51	9.61	108	1.91	0.52	0.9	17.1	90.3	0	0	0	0	0	0	0	0	0	0	0	0	0
M_Albo_Cave4	M_Albo_Cave4148	1	48	13/10/2015	Autumn	40.51	9.61	108	1.91	0.73	0.825	17.3	91.6	0	0	0	0	0	0	0	0	0	0	0	0	0
M_Albo_Cave4	M_Albo_Cave4224	2	24	13/10/2015	Autumn	40.51	9.61	108	1.2	1.02	0.735	17.3	91.7	0	0	0	0	0	0	0	0	0	0	0	1	0
M_Albo_Cave4	M_Albo_Cave4339	3	39	13/10/2015	Autumn	40.51	9.61	108	3.59	0.98	0.84	17.2	91.6	0	0	0	0	0	0	0	0	0	0	0	0	0
M_Albo_Cave4	M_Albo_Cave4342	3	42	13/10/2015	Autumn	40.51	9.61	108	2.27	1.03	0.86	17.3	91.9	0	0	0	0	0	0	0	0	0	0	0	0	0
M_Albo_Cave4	M_Albo_Cave443	4	3	13/10/2015	Autumn	40.51	9.61	108	1.5	1.15	0.855	16.7	90.05	0	0	0	0	0	0	0	0	0	0	0	0	0
M_Albo_Cave4	M_Albo_Cave446	4	6	13/10/2015	Autumn	40.51	9.61	108	1.89	1.15	0.92	16.4	89.45	0	0	0	0	0	0	0	0	0	0	0	1	0
M_Albo_Cave4	M_Albo_Cave449	4	9	13/10/2015	Autumn	40.51	9.61	108	1.73	0.8	0.86	16.5	89.9	0	0	0	0	0	0	0	0	0	0	0	0	0
M_Albo_Cave4	M_Albo_Cave4412	4	12	13/10/2015	Autumn	40.51	9.61	108	3.54	0.97	0.855	16.65	90.45	0	0	0	0	0	0	0	0	0	0	0	0	0
M_Albo_Cave4	M_Albo_Cave4415	4	15	13/10/2015	Autumn	40.51	9.61	108	2.44	0.94	0.85	17.2	91.8	0	0	0	0	0	0	0	0	0	0	0	0	0
M_Albo_Cave4	M_Albo_Cave4418	4	18	13/10/2015	Autumn	40.51	9.61	108	2.04	0.88	0.77	16.3	89.85	0	0	0	0	0	0	0	0	0	0	0	0	0
M_Albo_Cave4	M_Albo_Cave4554	5	54	13/10/2015	Autumn	40.51	9.61	108	0.95	0.91	0.895	17.75	94.55	0	0	0	0	0	0	0	0	0	0	0	0	0
M_Albo_Cave4	M_Albo_Cave4557	5	57	13/10/2015	Autumn	40.51	9.61	108	0.96	0.38	0.925	18.1	94.9	0	0	0	0	0	0	0	0	0	0	0	0	0
M_Albo_Cave4	M_Albo_Cave4639	6	39	13/10/2015	Autumn	40.51	9.61	108	6.06	0.76	0.9	16.6	90.85	0	0	0	0	0	0	0	0	0	0	0	0	0
M_Albo_Cave4	M_Albo_Cave4642	6	42	13/10/2015	Autumn	40.51	9.61	108	5.55	0.22	0.935	16.75	91.15	0	0	0	0	0	0	0	0	0	0	0	0	0
M_Albo_Cave4	M_Albo_Cave4645	6	45	13/10/2015	Autumn	40.51	9.61	108	4.18	1.34	0.89	16.9	91.2	0	0	0	0	0	0	0	0	0	0	0	0	0
M_Albo_Cave4	M_Albo_Cave4648	6	48	13/10/2015	Autumn	40.51	9.61	108	3.81	1.31	0.865	17.3	92.05	0	0	0	0	0	0	0	0	0	0	0	0	0
M_Albo_Cave4	M_Albo_Cave4651	6	51	13/10/2015	Autumn	40.51	9.61	108	3.35	2.3	0.865	17.35	92.1	0	0	0	0	0	0	0	0	0	0	0	0	0
M_Albo_Cave4	M_Albo_Cave4654	6	54	13/10/2015	Autumn	40.51	9.61	108	2.44	1.63	0.865	17.5	93	0	0	0	0	0	0	0	0	0	0	0	0	0
M_Albo_Cave4	M_Albo_Cave4657	6	57	13/10/2015	Autumn	40.51	9.61	108	0.72	0.89	0.84	17.6	93.2	0	0	0	0	0	0	0	0	0	0	0	0	0
M_Albo_Cave4	M_Albo_Cave4748	7	48	13/10/2015	Autumn	40.51	9.61	108	1.83	13	0.86	17.6	93.65	0	0	0	0	0	0	0	0	0	0	0	0	0
M_Albo_Cave4	M_Albo_Cave413	1	3	21/01/2016	Winter	40.51	9.61	108	2.15	0.93	0.815	14.2	89.45	4.25	0	0	0	0	0	0	0	0	0	0	0	0
M_Albo_Cave4	M_Albo_Cave416	1	6	21/01/2016	Winter	40.51	9.61	108	1.14	5.28	0.645	14.4	89.85	0	0	0	0	0	0	0	0	0	0	0	0	0
M_Albo_Cave4	M_Albo_Cave419	1	9	21/01/2016	Winter	40.51	9.61	108	2.35	1.67	0.86	14.5	87.45	0	0	0	0	0	0	0	0	0	0	0	0	0
M_Albo_Cave4	M_Albo_Cave4112	1	12	21/01/2016	Winter	40.51	9.61	108	1.59	0.75	0.82	14.55	85.5	0	0	0	0	0	0	0	0	0	0	0	0	0
M_Albo_Cave4	M_Albo_Cave4115	1	15	21/01/2016	Winter	40.51	9.61	108	1.49	1.1	0.81	14.55	85.2	0	0	0	0	0	0	0	0	0	0	0	0	0
M_Albo_Cave4	M_Albo_Cave4118	1	18	21/01/2016	Winter	40.51	9.61	108	2.66	1.93	0.84	14.55	84.75	0	0	0	0	0	0	0	0	0	0	0	0	0
M_Albo_Cave4	M_Albo_Cave4121	1	21	21/01/2016	Winter	40.51	9.61	108	3.64	3.18	0.875	14.35	85.05	0	0	0	0	0	0	0	0	0	0	0	0	0
M_Albo_Cave4	M_Albo_Cave4124	1	24	21/01/2016	Winter	40.51	9.61	108	4.65	1.82	0.87	14.3	85.3	0	0	0	0	0	0	0	0	0	0	0	0	0
M_Albo_Cave4	M_Albo_Cave4127	1	27	21/01/2016	Winter	40.51	9.61	108	5.5	1.89	0.9	13.85	85.7	0	0	0	0	0	0	0	0	0	0	0	0	0
M_Albo_Cave4	M_Albo_Cave4130	1	30	21/01/2016	Winter	40.51	9.61	108	3.45	1.57	0.915	13.5	86.6	0	0	1	1	1	0	0	1	0	0	0	0	0
M_Albo_Cave4	M_Albo_Cave4133	1	33	21/01/2016	Winter	40.51	9.61	108	6.03	0.98	0.865	13.2	86.8	0	0	0	0	0	0	0	0	0	0	0	0	0
M_Albo_Cave4	M_Albo_Cave4136	1	36	21/01/2016	Winter	40.51	9.61	108	6.22	7.39	0.89	13.1	87.25	0	0	0	0	0	0	0	0	0	0	0	0	0
M_Albo_Cave4	M_Albo_Cave4139	1	39	21/01/2016	Winter	40.51	9.61	108	2.96	5.32	0.88	12.85	87.05	0	0	0	0	0	0	0	0	0	0	0	0	0
M_Albo_Cave4	M_Albo_Cave4142	1	42	21/01/2016	Winter	40.51	9.61	108	1.5	2.65	0.89	12.5	87.8	0	0	0	0	0	0	0	0	0	0	0	0	0
M_Albo_Cave4	M_Albo_Cave4145	1	45	21/01/2016	Winter	40.51	9.61	108	1.91	0.52	0.9	12.65	88.95	0	0	0	0	0	0	0	0	0	0	0	0	0
M_Albo_Cave4	M_Albo_Cave4148	1	48	21/01/2016	Winter	40.51	9.61	108	1.91	0.73	0.825	12.6	88.5	0	0	0	0	0	0	0	0	0	0	0	0	0
M_Albo_Cave4	M_Albo_Cave4224	2	24	21/01/2016	Winter	40.51	9.61	108	1.2	1.02	0.735	14.3	85.8	0	0	0	0	0	0	0	0	0	0	0	0	0
M_Albo_Cave4	M_Albo_Cave4339	3	39	21/01/2016	Winter	40.51	9.61	108	3.59	0.98	0.84	13.3	87.9	0	0	0	0	0	0	0	0	0	0	0	0	0
M_Albo_Cave4	M_Albo_Cave4342	3	42	21/01/2016	Winter	40.51	9.61	108	2.27	1.03	0.86	13.4	87.2	0	0	0	0	0	0	0	0	0	0	0	0	0
M_Albo_Cave4	M_Albo_Cave443	4	3	21/01/2016	Winter	40.51	9.61	108	1.5	1.15	0.855	11.65	90.05	0	0	0	0	0	0	0	0	0	0	0	0	0
M_Albo_Cave4	M_Albo_Cave446	4	6	21/01/2016	Winter	40.51	9.61	108	1.89	1.15	0.92	11.45	90.25	0	0	0	0	0	0	0	0	0	0	0	0	0
M_Albo_Cave4	M_Albo_Cave449	4	9	21/01/2016	Winter	40.51	9.61	108	1.73	0.8	0.86	11.45	90.45	0	0	0	0	0	0	0	0	0	0	1	1	0
M_Albo_Cave4	M_Albo_Cave4418	4	18	21/01/2016	Winter	40.51	9.61	108	3.54	0.97	0.855	11.5	91.05	0	0	1	0	0	1	1	1	0	0	0	0	0
M_Albo_Cave4	M_Albo_Cave4451	4	51	21/01/2016	Winter	40.51	9.61	108	2.44	0.94	0.85	11.55	89.45	0	0	0	0	0	0	0	0	0	0	0	0	0
M_Albo_Cave4	M_Albo_Cave4415	4	15	21/01/2016	Winter	40.51	9.61	108	2.04	0.88	0.77	11.8	91.4	0	0	0	0	0	0	0	0	0	0	0	0	0
M_Albo_Cave4	M_Albo_Cave4554	5	54	21/01/2016	Winter	40.51	9.61	108	0.95	0.91	0.895	12.3	91.8	0	0	0	0	0	0	0	0	0	0	0	0	0
M_Albo_Cave4	M_Albo_Cave4557	5	57	21/01/2016	Winter	40.51	9.61	108	0.96	0.38	0.925	12.8	92.4	0	0	0	0	0	0	0	0	0	0	0	0	0
M_Albo_Cave4	M_Albo_Cave4639	6	39	21/01/2016	Winter	40.51	9.61	108	6.06	0.76	0.9	12.35	90.2	0	0	0	0	0	0	0	0	0	0	0	0	0
M_Albo_Cave4	M_Albo_Cave4642	6	42	21/01/2016	Winter	40.51	9.61	108	5.55	0.22	0.935	12.6	90	0	0	0	0	0	0	0	0	0	0	0	0	0
M_Albo_Cave4	M_Albo_Cave4645	6	45	21/01/2016	Winter	40.51	9.61	108	4.18	1.34	0.89	12.9	90.6	0	0	0	0	0	0	0	0	0	0	0	0	0
M_Albo_Cave4	M_Albo_Cave4648	6	48	21/01/2016	Winter	40.51	9.61	108	3.81	1.31	0.865	13.4	91.3	0	0	0	0	0	0	0	0	0	0	0	0	0
M_Albo_Cave4	M_Albo_Cave4651	6	51	21/01/2016	Winter	40.51	9.61	108	3.35	2.3	0.865	13.4	91.45	0	0	0	0	0	0	0	0	0	0	0	0	0
M_Albo_Cave4	M_Albo_Cave4654	6	54	21/01/2016	Winter	40.51	9.61	108	2.44	1.63	0.865	13.5	91.45	0	0	0	0	0	0	0	0	0	0	0	0	0
M_Albo_Cave4	M_Albo_Cave4657	6	57	21/01/2016	Winter	40.51	9.61	108	0.72	0.89	0.84	13.5	91.4	0	0	0	0	0	0	0	0	0	0	0	0	0
M_Albo_Cave4	M_Albo_Cave4748	7	48	21/01/2016	Winter	40.51	9.61	108	1.83	13	0.86	13.6	92	0	0	0	0	0	0	0	0	0	0	0	0	0
M_Albo_Cave4	M_Albo_Cave413	1	3	08/04/2016	Spring	40.51	9.61	108	2.15	0.93	0.815	15.85	60.85	94.1	0	0	0	0	0	0	0	0	0	0	0	0
M_Albo_Cave4	M_Albo_Cave416	1	6	08/04/2016	Spring	40.51	9.61	108	1.14	5.28	0.645	15.3	79.9	0.05	0	0	0	0	0	0	0	0	0	0	0	0
M_Albo_Cave4	M_Albo_Cave419	1	9	08/04/2016	Spring	40.51	9.61	108	2.35	1.67	0.86	15.3	74.25	0.05	0	0	0	0	0	0	0	0	1	0	0	0
M_Albo_Cave4	M_Albo_Cave4112	1	12	08/04/2016	Spring	40.51	9.61	108	1.59	0.75	0.82	15.2	78.95	0	0	0	0	0	0	0	0	0	1	0	0	0
M_Albo_Cave4	M_Albo_Cave4115	1	15	08/04/2016	Spring	40.51	9.61	108	1.49	1.1	0.81	14.95	80.8	0	0	0	0	0	0	0	0	0	0	0	0	0
M_Albo_Cave4	M_Albo_Cave4118	1	18	08/04/2016	Spring	40.51	9.61	108	2.66	1.93	0.84	14.9	80.9	0	0	0	0	0	0	0	0	0	0	0	0	0
M_Albo_Cave4	M_Albo_Cave4121	1	21	08/04/2016	Spring	40.51	9.61	108	3.64	3.18	0.875	14.9	80.85	0	0	0	0	0	0	0	0	0	0	0	0	0
M_Albo_Cave4	M_Albo_Cave4124	1	24	08/04/2016	Spring	40.51	9.61	108	4.65	1.82	0.87	14.9	81.15	0	0	0	0	0	0	0	0	0	0	0	0	0
M_Albo_Cave4	M_Albo_Cave4127	1	27	08/04/2016	Spring	40.51	9.61	108	5.5	1.89	0.9	14.7	80.45	0	0	0	0	0	0	0	0	0	0	0	0	0
M_Albo_Cave4	M_Albo_Cave4130	1	30	08/04/2016	Spring	40.51	9.61	108	3.45	1.57	0.915	14.6	80.85	0	0	0	0	0	0	0	0	0	0	0	0	0
M_Albo_Cave4	M_Albo_Cave4133	1	33	08/04/2016	Spring	40.51	9.61	108	6.03	0.98	0.865	14.4	80.6	0	0	1	0	0	1	1	1	0	0	0	0	0
M_Albo_Cave4	M_Albo_Cave4136	1	36	08/04/2016	Spring	40.51	9.61	108	6.22	7.39	0.89	14.4	80.8	0	0	0	0	0	0	0	0	0	0	0	0	0
M_Albo_Cave4	M_Albo_Cave4139	1	39	08/04/2016	Spring	40.51	9.61	108	2.96	5.32	0.88	14.6	82.1	0	0	0	0	0	0	0	0	0	1	0	0	0
M_Albo_Cave4	M_Albo_Cave4142	1	42	08/04/2016	Spring	40.51	9.61	108	1.5	2.65	0.89	14.25	84.35	0	0	0	0	0	0	0	0	0	1	0	0	0
M_Albo_Cave4	M_Albo_Cave4145	1	45	08/04/2016	Spring	40.51	9.61	108	1.91	0.52	0.9	14.35	84.3	0	0	0	0	0	0	0	0	0	1	0	0	0
M_Albo_Cave4	M_Albo_Cave4148	1	48	08/04/2016	Spring	40.51	9.61	108	1.91	0.73	0.825	14.4	83.55	0	0	0	0	0	0	0	0	0	0	0	0	0
M_Albo_Cave4	M_Albo_Cave4224	2	24	08/04/2016	Spring	40.51	9.61	108	1.2	1.02	0.735	15	83	0	0	0	0	0	0	0	0	0	0	0	0	0
M_Albo_Cave4	M_Albo_Cave4339	3	39	08/04/2016	Spring	40.51	9.61	108	3.59	0.98	0.84	14.45	81.9	0	0	0	0	0	0	0	0	0	0	0	0	0
M_Albo_Cave4	M_Albo_Cave4342	3	42	08/04/2016	Spring	40.51	9.61	108	2.27	1.03	0.86	14.6	83.8	0	0	0	0	0	0	0	0	0	0	0	0	0
M_Albo_Cave4	M_Albo_Cave443	4	3	08/04/2016	Spring	40.51	9.61	108	1.5	1.15	0.855	13.8	84.1	0.75	0	0	0	0	0	0	0	0	1	0	0	0
M_Albo_Cave4	M_Albo_Cave446	4	6	08/04/2016	Spring	40.51	9.61	108	1.89	1.15	0.92	13.85	83.5	0.15	0	0	0	0	0	0	0	0	1	0	1	0
M_Albo_Cave4	M_Albo_Cave449	4	9	08/04/2016	Spring	40.51	9.61	108	1.73	0.8	0.86	13.95	81.2	0.05	0	0	0	0	0	0	0	0	1	0	1	0
M_Albo_Cave4	M_Albo_Cave4418	4	18	08/04/2016	Spring	40.51	9.61	108	3.54	0.97	0.855	13.9	84.35	0	0	0	0	0	0	0	0	0	1	0	0	0
M_Albo_Cave4	M_Albo_Cave4451	4	51	08/04/2016	Spring	40.51	9.61	108	2.44	0.94	0.85	14.35	82.95	0	0	0	0	0	0	0	0	0	1	0	0	0
M_Albo_Cave4	M_Albo_Cave4415	4	15	08/04/2016	Spring	40.51	9.61	108	2.04	0.88	0.77	14.2	82.4	0	0	0	0	0	0	0	0	0	1	1	1	0
M_Albo_Cave4	M_Albo_Cave4554	5	54	08/04/2016	Spring	40.51	9.61	108	0.95	0.91	0.895	14.3	82.3	0	0	0	0	0	0	0	0	0	0	0	0	0
M_Albo_Cave4	M_Albo_Cave4557	5	57	08/04/2016	Spring	40.51	9.61	108	0.96	0.38	0.925	14.3	82.3	0	0	0	0	0	0	0	0	0	0	0	0	0
M_Albo_Cave4	M_Albo_Cave4639	6	39	08/04/2016	Spring	40.51	9.61	108	6.06	0.76	0.9	14.6	78.85	0	0	0	0	0	0	0	0	0	0	0	0	0
M_Albo_Cave4	M_Albo_Cave4642	6	42	08/04/2016	Spring	40.51	9.61	108	5.55	0.22	0.935	14.6	80.75	0	0	0	0	0	0	0	0	0	1	0	0	0
M_Albo_Cave4	M_Albo_Cave4645	6	45	08/04/2016	Spring	40.51	9.61	108	4.18	1.34	0.89	14.35	83.75	0	0	0	0	0	0	0	0	0	1	0	0	0
M_Albo_Cave4	M_Albo_Cave4648	6	48	08/04/2016	Spring	40.51	9.61	108	3.81	1.31	0.865	14.25	83.8	0	0	0	0	0	0	0	0	0	1	0	0	0
M_Albo_Cave4	M_Albo_Cave4651	6	51	08/04/2016	Spring	40.51	9.61	108	3.35	2.3	0.865	14.15	84.7	0	0	0	0	0	0	0	0	0	1	0	0	0
M_Albo_Cave4	M_Albo_Cave4654	6	54	08/04/2016	Spring	40.51	9.61	108	2.44	1.63	0.865	14.05	85.05	0	0	0	0	0	0	0	0	0	1	0	0	0
M_Albo_Cave4	M_Albo_Cave4657	6	57	08/04/2016	Spring	40.51	9.61	108	0.72	0.89	0.84	13.9	84.9	0	0	0	0	0	0	0	0	0	1	0	0	0
M_Albo_Cave4	M_Albo_Cave4748	7	48	08/04/2016	Spring	40.51	9.61	108	1.83	13	0.86	14.6	85.35	0	0	0	0	0	0	0	0	0	0	0	0	0
M_Albo_Cave4	M_Albo_Cave413	1	3	22/06/2016	Summer	40.51	9.61	108	2.15	0.93	0.815	23.85	55.9	92.95	0	0	0	0	0	0	0	0	0	0	0	0
M_Albo_Cave4	M_Albo_Cave416	1	6	22/06/2016	Summer	40.51	9.61	108	1.14	5.28	0.645	20.1	73.65	0.15	0	0	0	0	0	0	0	0	0	0	0	0
M_Albo_Cave4	M_Albo_Cave419	1	9	22/06/2016	Summer	40.51	9.61	108	2.35	1.67	0.86	19.1	77.45	0.7	0	0	0	0	0	0	0	0	0	0	0	0
M_Albo_Cave4	M_Albo_Cave4112	1	12	22/06/2016	Summer	40.51	9.61	108	1.59	0.75	0.82	18.5	79.35	0	0	0	0	0	0	0	0	0	0	0	1	0
M_Albo_Cave4	M_Albo_Cave4115	1	15	22/06/2016	Summer	40.51	9.61	108	1.49	1.1	0.81	17.85	81.15	0	0	0	0	0	0	0	0	0	0	0	1	0
M_Albo_Cave4	M_Albo_Cave4118	1	18	22/06/2016	Summer	40.51	9.61	108	2.66	1.93	0.84	17.65	81.85	0	0	0	0	0	0	0	0	0	0	0	0	0
M_Albo_Cave4	M_Albo_Cave4121	1	21	22/06/2016	Summer	40.51	9.61	108	3.64	3.18	0.875	17.4	82.7	0	0	0	0	0	0	0	0	0	0	0	0	0
M_Albo_Cave4	M_Albo_Cave4124	1	24	22/06/2016	Summer	40.51	9.61	108	4.65	1.82	0.87	17	84.35	0	0	0	0	0	0	0	0	0	0	0	0	0
M_Albo_Cave4	M_Albo_Cave4127	1	27	22/06/2016	Summer	40.51	9.61	108	5.5	1.89	0.9	16.8	84.7	0	0	0	0	0	0	0	0	0	0	0	0	0
M_Albo_Cave4	M_Albo_Cave4130	1	30	22/06/2016	Summer	40.51	9.61	108	3.45	1.57	0.915	16.75	85	0	0	0	0	0	0	0	0	0	0	0	0	0
M_Albo_Cave4	M_Albo_Cave4133	1	33	22/06/2016	Summer	40.51	9.61	108	6.03	0.98	0.865	16.45	85.45	0	0	0	0	0	0	0	0	0	0	0	0	0
M_Albo_Cave4	M_Albo_Cave4136	1	36	22/06/2016	Summer	40.51	9.61	108	6.22	7.39	0.89	16.3	85.85	0	0	0	0	0	0	0	0	0	0	0	0	0
M_Albo_Cave4	M_Albo_Cave4139	1	39	22/06/2016	Summer	40.51	9.61	108	2.96	5.32	0.88	16.3	85.4	0	0	0	0	0	0	0	0	0	0	0	0	0
M_Albo_Cave4	M_Albo_Cave4142	1	42	22/06/2016	Summer	40.51	9.61	108	1.5	2.65	0.89	16.2	86.1	0	0	0	0	0	0	0	0	0	0	0	0	0
M_Albo_Cave4	M_Albo_Cave4145	1	45	22/06/2016	Summer	40.51	9.61	108	1.91	0.52	0.9	16.35	83.1	0	0	0	0	0	0	0	0	0	0	0	0	0
M_Albo_Cave4	M_Albo_Cave4148	1	48	22/06/2016	Summer	40.51	9.61	108	1.91	0.73	0.825	16.3	83.55	0	0	0	0	0	0	0	0	0	0	0	0	0
M_Albo_Cave4	M_Albo_Cave4224	2	24	22/06/2016	Summer	40.51	9.61	108	1.2	1.02	0.735	17.25	84	0	0	0	0	0	0	0	0	0	0	0	0	0
M_Albo_Cave4	M_Albo_Cave4339	3	39	22/06/2016	Summer	40.51	9.61	108	3.59	0.98	0.84	16.4	86.35	0	0	0	0	0	0	0	0	0	0	0	0	0
M_Albo_Cave4	M_Albo_Cave4342	3	42	22/06/2016	Summer	40.51	9.61	108	2.27	1.03	0.86	16.5	86.05	0	0	0	0	0	0	0	0	0	0	0	0	0
M_Albo_Cave4	M_Albo_Cave443	4	3	22/06/2016	Summer	40.51	9.61	108	1.5	1.15	0.855	17.75	78.05	1.6	0	0	0	0	0	0	0	0	0	0	1	0
M_Albo_Cave4	M_Albo_Cave446	4	6	22/06/2016	Summer	40.51	9.61	108	1.89	1.15	0.92	17.55	78.9	0.25	0	0	0	0	0	0	0	0	0	0	1	0
M_Albo_Cave4	M_Albo_Cave449	4	9	22/06/2016	Summer	40.51	9.61	108	1.73	0.8	0.86	17.2	78.6	0.05	0	0	0	0	0	0	0	0	0	0	1	0
M_Albo_Cave4	M_Albo_Cave4418	4	18	22/06/2016	Summer	40.51	9.61	108	3.54	0.97	0.855	16.7	81.9	0	0	0	0	0	0	0	0	0	0	0	1	0
M_Albo_Cave4	M_Albo_Cave4451	4	51	22/06/2016	Summer	40.51	9.61	108	2.44	0.94	0.85	16.35	83.1	0	0	0	0	0	0	0	0	0	0	0	0	0
M_Albo_Cave4	M_Albo_Cave4415	4	15	22/06/2016	Summer	40.51	9.61	108	2.04	0.88	0.77	16.75	81.9	0	0	0	0	0	0	0	0	0	1	0	1	0
M_Albo_Cave4	M_Albo_Cave4554	5	54	22/06/2016	Summer	40.51	9.61	108	0.95	0.91	0.895	16.3	84.5	0	0	0	0	0	0	0	0	0	0	0	0	0
M_Albo_Cave4	M_Albo_Cave4557	5	57	22/06/2016	Summer	40.51	9.61	108	0.96	0.38	0.925	16.3	84.7	0	0	0	0	0	0	0	0	0	0	0	0	0
M_Albo_Cave4	M_Albo_Cave4639	6	39	22/06/2016	Summer	40.51	9.61	108	6.06	0.76	0.9	16.5	85.85	0	0	0	0	0	0	0	0	0	0	0	0	0
M_Albo_Cave4	M_Albo_Cave4642	6	42	22/06/2016	Summer	40.51	9.61	108	5.55	0.22	0.935	16.6	85.85	0	0	0	0	0	0	0	0	0	0	0	0	0
M_Albo_Cave4	M_Albo_Cave4645	6	45	22/06/2016	Summer	40.51	9.61	108	4.18	1.34	0.89	16.6	84.9	0	0	0	0	0	0	0	0	0	0	0	0	0
M_Albo_Cave4	M_Albo_Cave4648	6	48	22/06/2016	Summer	40.51	9.61	108	3.81	1.31	0.865	16.75	83.85	0	0	0	0	0	0	0	0	0	0	0	0	0
M_Albo_Cave4	M_Albo_Cave4651	6	51	22/06/2016	Summer	40.51	9.61	108	3.35	2.3	0.865	16.85	82.75	0	0	0	0	0	0	0	0	0	1	0	1	0
M_Albo_Cave4	M_Albo_Cave4654	6	54	22/06/2016	Summer	40.51	9.61	108	2.44	1.63	0.865	16.95	81.85	0	0	0	0	0	0	0	0	0	1	0	0	0
M_Albo_Cave4	M_Albo_Cave4657	6	57	22/06/2016	Summer	40.51	9.61	108	0.72	0.89	0.84	17.35	80.85	0	0	0	0	0	0	0	0	0	1	0	1	0
M_Albo_Cave4	M_Albo_Cave4748	7	48	22/06/2016	Summer	40.51	9.61	108	1.83	13	0.86	16.55	85.6	0	0	0	0	0	0	0	0	0	0	0	0	0
M_Albo_Cave6	M_Albo_Cave613	1	3	13/10/2015	Autumn	40.51	9.61	107	1.71	6.5	0.69	19.7	87.8	25.25	1	0	0	0	0	0	0	0	0	0	0	0
M_Albo_Cave6	M_Albo_Cave616	1	6	13/10/2015	Autumn	40.51	9.61	107	1.18	2.91	0.85	19.45	89.8	1.15	0	0	0	0	0	0	0	0	0	0	0	0
M_Albo_Cave6	M_Albo_Cave619	1	9	13/10/2015	Autumn	40.51	9.61	107	1.87	6	0.655	18.65	92.95	0.05	0	0	0	0	0	0	0	0	0	0	0	0
M_Albo_Cave6	M_Albo_Cave6112	1	12	13/10/2015	Autumn	40.51	9.61	107	0.76	1.08	0.72	18.6	93.15	0	1	0	0	0	0	0	0	0	0	0	0	0
M_Albo_Cave6	M_Albo_Cave6212	2	12	13/10/2015	Autumn	40.51	9.61	107	14.5	2.83	0.85	18.75	93.8	0	0	0	0	0	0	0	0	0	0	0	0	0
M_Albo_Cave6	M_Albo_Cave6215	2	15	13/10/2015	Autumn	40.51	9.61	107	3.35	5.35	0.725	19	94.05	0	0	0	0	0	0	0	0	0	0	0	0	0
M_Albo_Cave6	M_Albo_Cave613	1	3	21/01/2016	Winter	40.51	9.61	107	1.71	6.5	0.69	13.25	89.45	7.9	0	0	0	0	0	0	0	0	0	1	0	0
M_Albo_Cave6	M_Albo_Cave616	1	6	21/01/2016	Winter	40.51	9.61	107	1.18	2.91	0.85	12.95	90.3	0.7	0	0	0	0	0	0	0	0	0	0	0	0
M_Albo_Cave6	M_Albo_Cave619	1	9	21/01/2016	Winter	40.51	9.61	107	1.87	6	0.655	12.9	90.6	0.05	0	0	0	0	0	0	0	0	0	1	0	0
M_Albo_Cave6	M_Albo_Cave6112	1	12	21/01/2016	Winter	40.51	9.61	107	0.76	1.08	0.72	12.8	90.7	0	0	0	0	0	0	0	0	0	0	0	0	0
M_Albo_Cave6	M_Albo_Cave6212	2	12	21/01/2016	Winter	40.51	9.61	107	14.5	2.83	0.85	12.75	92.25	0	0	0	0	0	0	0	0	0	0	0	0	0
M_Albo_Cave6	M_Albo_Cave6215	2	15	21/01/2016	Winter	40.51	9.61	107	3.35	5.35	0.725	12.9	92.5	0	0	1	1	1	0	0	1	0	0	1	0	1
M_Albo_Cave6	M_Albo_Cave613	1	3	08/04/2016	Spring	40.51	9.61	107	1.71	6.5	0.69	15.3	60.15	29.3	0	0	0	0	0	0	0	0	0	1	0	0
M_Albo_Cave6	M_Albo_Cave616	1	6	08/04/2016	Spring	40.51	9.61	107	1.18	2.91	0.85	14.45	75.55	1.35	0	0	0	0	0	0	0	0	0	0	0	0
M_Albo_Cave6	M_Albo_Cave619	1	9	08/04/2016	Spring	40.51	9.61	107	1.87	6	0.655	14	83.55	0.05	0	0	0	0	0	0	0	0	1	0	1	0
M_Albo_Cave6	M_Albo_Cave6112	1	12	08/04/2016	Spring	40.51	9.61	107	0.76	1.08	0.72	13.8	85.35	0	0	0	0	0	0	0	0	0	0	0	0	0
M_Albo_Cave6	M_Albo_Cave6212	2	12	08/04/2016	Spring	40.51	9.61	107	14.5	2.83	0.85	14	85.3	0	0	0	0	0	0	0	0	0	0	0	0	0
M_Albo_Cave6	M_Albo_Cave6215	2	15	08/04/2016	Spring	40.51	9.61	107	3.35	5.35	0.725	13.9	88.4	0	0	0	0	0	0	0	0	0	0	0	0	0
M_Albo_Cave6	M_Albo_Cave613	1	3	22/06/2016	Summer	40.51	9.61	107	1.71	6.5	0.69	20.85	64.95	6.2	0	0	0	0	0	0	0	0	0	1	1	0
M_Albo_Cave6	M_Albo_Cave616	1	6	22/06/2016	Summer	40.51	9.61	107	1.18	2.91	0.85	18.55	79.25	0.35	0	0	0	0	0	0	0	0	0	0	1	0
M_Albo_Cave6	M_Albo_Cave619	1	9	22/06/2016	Summer	40.51	9.61	107	1.87	6	0.655	17.6	83.25	0	0	0	0	0	0	0	0	0	1	0	0	0
M_Albo_Cave6	M_Albo_Cave6112	1	12	22/06/2016	Summer	40.51	9.61	107	0.76	1.08	0.72	17.1	85.8	0	0	0	0	0	0	0	0	0	1	0	0	0
M_Albo_Cave6	M_Albo_Cave6212	2	12	22/06/2016	Summer	40.51	9.61	107	14.5	2.83	0.85	17.85	83.55	0	0	0	0	0	0	0	0	0	0	0	0	0
M_Albo_Cave6	M_Albo_Cave6215	2	15	22/06/2016	Summer	40.51	9.61	107	3.35	5.35	0.725	17.4	87.55	0	0	0	0	0	0	0	0	0	0	0	0	0
M_Albo_Cave7	M_Albo_Cave713	1	3	14/10/2015	Autumn	40.58	9.68	94	7.09	1.42	0.925	19.65	88.4	4.15	1	0	0	0	0	0	0	0	0	0	0	0
M_Albo_Cave7	M_Albo_Cave716	1	6	14/10/2015	Autumn	40.58	9.68	94	6.89	2.88	0.81	18.4	90.55	1.25	0	0	0	0	0	0	0	0	0	1	0	0
M_Albo_Cave7	M_Albo_Cave719	1	9	14/10/2015	Autumn	40.58	9.68	94	9.74	3.12	0.89	17.55	91.5	0.55	0	0	0	0	0	0	0	0	0	0	0	0
M_Albo_Cave7	M_Albo_Cave7112	1	12	14/10/2015	Autumn	40.58	9.68	94	11.34	3.47	0.89	17.2	92	0.25	0	0	0	0	0	0	0	0	0	0	0	0
M_Albo_Cave7	M_Albo_Cave7115	1	15	14/10/2015	Autumn	40.58	9.68	94	10.8	2.91	0.885	16.8	92.6	0.5	0	0	0	0	0	0	0	0	0	0	0	0
M_Albo_Cave7	M_Albo_Cave7118	1	18	14/10/2015	Autumn	40.58	9.68	94	9.04	3.41	0.825	16.55	93.45	0.25	0	0	0	0	0	0	0	0	0	0	0	0
M_Albo_Cave7	M_Albo_Cave7121	1	21	14/10/2015	Autumn	40.58	9.68	94	6.46	2.57	0.92	16.75	93.55	0.1	0	0	0	0	0	0	0	0	0	0	0	0
M_Albo_Cave7	M_Albo_Cave7124	1	24	14/10/2015	Autumn	40.58	9.68	94	5.18	2.39	0.845	16.45	93.7	0.05	0	1	0	0	1	1	1	0	0	0	0	1
M_Albo_Cave7	M_Albo_Cave7127	1	27	14/10/2015	Autumn	40.58	9.68	94	4.14	2.04	0.755	16.35	93.85	0.05	0	1	1	1	0	0	1	0	0	0	0	1
M_Albo_Cave7	M_Albo_Cave7130	1	30	14/10/2015	Autumn	40.58	9.68	94	7.95	2.39	0.9	16.7	94	0.05	0	0	0	0	0	0	0	0	0	0	0	0
M_Albo_Cave7	M_Albo_Cave7133	1	33	14/10/2015	Autumn	40.58	9.68	94	5.61	2.57	0.835	16.6	93.5	0	0	1	1	1	0	0	1	0	0	0	0	1
M_Albo_Cave7	M_Albo_Cave7233	2	33	14/10/2015	Autumn	40.58	9.68	94	2.07	0.94	0.875	17.6	91.25	0	0	0	0	0	0	0	0	0	0	0	0	0
M_Albo_Cave7	M_Albo_Cave7136	1	36	14/10/2015	Autumn	40.58	9.68	94	6.69	2.02	0.945	16.6	93.85	0	0	0	0	0	0	0	0	0	0	0	0	0
M_Albo_Cave7	M_Albo_Cave7236	2	36	14/10/2015	Autumn	40.58	9.68	94	0.63	0.43	0.83	17.65	91.1	0	0	0	0	0	0	0	0	0	0	0	0	0
M_Albo_Cave7	M_Albo_Cave7139	1	39	14/10/2015	Autumn	40.58	9.68	94	3.1	0.97	0.725	16.6	93.95	0	0	0	0	0	0	0	0	0	0	0	0	0
M_Albo_Cave7	M_Albo_Cave7142	1	42	14/10/2015	Autumn	40.58	9.68	94	0.42	1.14	0.775	16.7	93.9	0	0	0	0	0	0	0	0	0	0	0	0	0
M_Albo_Cave7	M_Albo_Cave713	1	3	21/01/2016	Winter	40.58	9.68	94	7.09	1.42	0.925	12.35	86.95	11.35	0	0	0	0	0	0	0	0	0	1	0	0
M_Albo_Cave7	M_Albo_Cave716	1	6	21/01/2016	Winter	40.58	9.68	94	6.89	2.88	0.81	12.35	88.05	1.7	0	0	0	0	0	0	0	0	0	1	0	0
M_Albo_Cave7	M_Albo_Cave719	1	9	21/01/2016	Winter	40.58	9.68	94	9.74	3.12	0.89	12.25	87.95	0.35	0	0	0	0	0	0	0	0	0	1	1	0
M_Albo_Cave7	M_Albo_Cave7112	1	12	21/01/2016	Winter	40.58	9.68	94	11.34	3.47	0.89	12.3	88.65	0.4	0	0	0	0	0	0	0	0	0	0	1	0
M_Albo_Cave7	M_Albo_Cave7115	1	15	21/01/2016	Winter	40.58	9.68	94	10.8	2.91	0.885	12.2	88.55	0.35	0	0	0	0	0	0	0	0	0	0	0	0
M_Albo_Cave7	M_Albo_Cave7118	1	18	21/01/2016	Winter	40.58	9.68	94	9.04	3.41	0.825	12.2	88.4	0.25	0	0	0	0	0	0	0	0	0	0	1	0
M_Albo_Cave7	M_Albo_Cave7121	1	21	21/01/2016	Winter	40.58	9.68	94	6.46	2.57	0.92	12.2	88.2	0.05	0	0	0	0	0	0	0	0	0	0	0	0
M_Albo_Cave7	M_Albo_Cave7124	1	24	21/01/2016	Winter	40.58	9.68	94	5.18	2.39	0.845	12.15	88.6	0	0	0	0	0	0	0	0	0	0	0	0	0
M_Albo_Cave7	M_Albo_Cave7127	1	27	21/01/2016	Winter	40.58	9.68	94	4.14	2.04	0.755	12.15	88.7	0	0	0	0	0	0	0	0	0	0	0	0	0
M_Albo_Cave7	M_Albo_Cave7130	1	30	21/01/2016	Winter	40.58	9.68	94	7.95	2.39	0.9	12.05	89.1	0	0	0	0	0	0	0	0	0	0	0	0	0
M_Albo_Cave7	M_Albo_Cave7133	1	33	21/01/2016	Winter	40.58	9.68	94	5.61	2.57	0.835	12.65	88.1	0	0	0	0	0	0	0	0	0	0	0	1	0
M_Albo_Cave7	M_Albo_Cave7233	2	33	21/01/2016	Winter	40.58	9.68	94	2.07	0.94	0.875	12.5	89.3	0	0	0	0	0	0	0	0	0	0	0	0	0
M_Albo_Cave7	M_Albo_Cave7136	1	36	21/01/2016	Winter	40.58	9.68	94	6.69	2.02	0.945	12.45	88.05	0	0	0	0	0	0	0	0	0	0	0	0	0
M_Albo_Cave7	M_Albo_Cave7236	2	36	21/01/2016	Winter	40.58	9.68	94	0.63	0.43	0.83	12.75	88.75	0	0	0	0	0	0	0	0	0	0	0	0	0
M_Albo_Cave7	M_Albo_Cave7139	1	39	21/01/2016	Winter	40.58	9.68	94	3.1	0.97	0.725	12.45	89.45	0	0	0	0	0	0	0	0	0	0	0	0	0
M_Albo_Cave7	M_Albo_Cave7142	1	42	21/01/2016	Winter	40.58	9.68	94	0.42	1.14	0.775	12.6	90.3	0	0	0	0	0	0	0	0	0	0	0	0	0
M_Albo_Cave7	M_Albo_Cave713	1	3	04/04/2016	Spring	40.58	9.68	94	7.09	1.42	0.925	15.3	87.4	62.75	0	0	0	0	0	0	0	0	0	0	1	0
M_Albo_Cave7	M_Albo_Cave716	1	6	04/04/2016	Spring	40.58	9.68	94	6.89	2.88	0.81	14.7	88.1	45.3	0	0	0	0	0	0	0	0	0	0	1	0
M_Albo_Cave7	M_Albo_Cave719	1	9	04/04/2016	Spring	40.58	9.68	94	9.74	3.12	0.89	14.1	90.05	55.9	0	0	0	0	0	0	0	0	0	1	0	0
M_Albo_Cave7	M_Albo_Cave7112	1	12	04/04/2016	Spring	40.58	9.68	94	11.34	3.47	0.89	13.85	91	156.05	0	1	1	1	0	0	1	0	0	0	1	0
M_Albo_Cave7	M_Albo_Cave7115	1	15	04/04/2016	Spring	40.58	9.68	94	10.8	2.91	0.885	13.6	91.5	617.15	0	0	0	0	0	0	0	0	1	0	0	0
M_Albo_Cave7	M_Albo_Cave7118	1	18	04/04/2016	Spring	40.58	9.68	94	9.04	3.41	0.825	13.45	92.05	98.15	0	0	0	0	0	0	0	0	0	0	0	1
M_Albo_Cave7	M_Albo_Cave7121	1	21	04/04/2016	Spring	40.58	9.68	94	6.46	2.57	0.92	13.45	92.5	0.2	0	0	0	0	0	0	0	0	0	0	0	0
M_Albo_Cave7	M_Albo_Cave7124	1	24	04/04/2016	Spring	40.58	9.68	94	5.18	2.39	0.845	13.3	92.8	0.1	0	0	0	0	0	0	0	0	1	0	0	0
M_Albo_Cave7	M_Albo_Cave7127	1	27	04/04/2016	Spring	40.58	9.68	94	4.14	2.04	0.755	13.25	92.7	0.05	0	0	0	0	0	0	0	0	0	0	0	0
M_Albo_Cave7	M_Albo_Cave7130	1	30	04/04/2016	Spring	40.58	9.68	94	7.95	2.39	0.9	13.35	93.15	0	0	0	0	0	0	0	0	0	0	0	0	0
M_Albo_Cave7	M_Albo_Cave7133	1	33	04/04/2016	Spring	40.58	9.68	94	5.61	2.57	0.835	13.3	93.05	0	0	0	0	0	0	0	0	0	1	0	0	0
M_Albo_Cave7	M_Albo_Cave7233	2	33	04/04/2016	Spring	40.58	9.68	94	2.07	0.94	0.875	13.3	93.45	0	0	0	0	0	0	0	0	0	1	0	0	0
M_Albo_Cave7	M_Albo_Cave7136	1	36	04/04/2016	Spring	40.58	9.68	94	6.69	2.02	0.945	13.35	93.25	0	0	0	0	0	0	0	0	0	1	0	0	0
M_Albo_Cave7	M_Albo_Cave7236	2	36	04/04/2016	Spring	40.58	9.68	94	0.63	0.43	0.83	13.4	93.3	0	0	0	0	0	0	0	0	0	1	1	0	0
M_Albo_Cave7	M_Albo_Cave7139	1	39	04/04/2016	Spring	40.58	9.68	94	3.1	0.97	0.725	13.35	93.15	0	0	0	0	0	0	0	0	0	1	0	0	0
M_Albo_Cave7	M_Albo_Cave7142	1	42	04/04/2016	Spring	40.58	9.68	94	0.42	1.14	0.775	13.4	93.25	0	0	0	0	0	0	0	0	0	1	0	0	0
M_Albo_Cave7	M_Albo_Cave713	1	3	22/06/2016	Summer	40.58	9.68	94	7.09	1.42	0.925	18.4	91.3	21673.1	0	0	0	0	0	0	0	0	0	0	0	0
M_Albo_Cave7	M_Albo_Cave716	1	6	22/06/2016	Summer	40.58	9.68	94	6.89	2.88	0.81	17.25	91.3	8.4	0	0	0	0	0	0	0	0	0	0	1	0
M_Albo_Cave7	M_Albo_Cave719	1	9	22/06/2016	Summer	40.58	9.68	94	9.74	3.12	0.89	16.25	91.3	3.95	0	0	0	0	0	0	0	0	0	0	1	1
M_Albo_Cave7	M_Albo_Cave7112	1	12	22/06/2016	Summer	40.58	9.68	94	11.34	3.47	0.89	15.9	91.3	2.8	1	1	2	1	0	0	2	0	1	0	0	0
M_Albo_Cave7	M_Albo_Cave7115	1	15	22/06/2016	Summer	40.58	9.68	94	10.8	2.91	0.885	15.5	91.3	1.75	1	0	0	0	0	0	0	0	1	0	0	0
M_Albo_Cave7	M_Albo_Cave7118	1	18	22/06/2016	Summer	40.58	9.68	94	9.04	3.41	0.825	15.2	91.3	1.65	0	0	0	0	0	0	0	0	0	0	0	0
M_Albo_Cave7	M_Albo_Cave7121	1	21	22/06/2016	Summer	40.58	9.68	94	6.46	2.57	0.92	15.15	91.3	0.1	0	0	0	0	0	0	0	0	1	0	1	0
M_Albo_Cave7	M_Albo_Cave7124	1	24	22/06/2016	Summer	40.58	9.68	94	5.18	2.39	0.845	15.25	91.3	0.05	0	0	0	0	0	0	0	0	1	0	0	0
M_Albo_Cave7	M_Albo_Cave7127	1	27	22/06/2016	Summer	40.58	9.68	94	4.14	2.04	0.755	15	91.3	0	0	0	0	0	0	0	0	0	1	0	1	0
M_Albo_Cave7	M_Albo_Cave7130	1	30	22/06/2016	Summer	40.58	9.68	94	7.95	2.39	0.9	14.9	91.3	0	0	0	0	0	0	0	0	0	1	0	0	0
M_Albo_Cave7	M_Albo_Cave7133	1	33	22/06/2016	Summer	40.58	9.68	94	5.61	2.57	0.835	14.9	91.3	0	1	1	0	0	1	1	1	0	1	0	0	0
M_Albo_Cave7	M_Albo_Cave7233	2	33	22/06/2016	Summer	40.58	9.68	94	2.07	0.94	0.875	14.85	91.3	0	0	0	0	0	0	0	0	0	1	0	0	0
M_Albo_Cave7	M_Albo_Cave7136	1	36	22/06/2016	Summer	40.58	9.68	94	6.69	2.02	0.945	14.9	91.3	0	0	0	0	0	0	0	0	0	1	0	0	0
M_Albo_Cave7	M_Albo_Cave7236	2	36	22/06/2016	Summer	40.58	9.68	94	0.63	0.43	0.83	14.95	91.3	0	0	0	0	0	0	0	0	0	0	0	0	0
M_Albo_Cave7	M_Albo_Cave7139	1	39	22/06/2016	Summer	40.58	9.68	94	3.1	0.97	0.725	14.95	91.3	0	0	0	0	0	0	0	0	0	1	0	0	0
M_Albo_Cave7	M_Albo_Cave7142	1	42	22/06/2016	Summer	40.58	9.68	94	0.42	1.14	0.775	14.9	91.3	0	0	0	0	0	0	0	0	0	1	0	0	0
M_Albo_Cave7	M_Albo_Cave713	1	3	06/06/2016	Spring	40.58	9.68	94	7.09	1.42	0.925	18.2	80.4	27.95	0	0	0	0	0	0	0	0	0	0	1	0
M_Albo_Cave7	M_Albo_Cave716	1	6	06/06/2016	Spring	40.58	9.68	94	6.89	2.88	0.81	16.8	84.4	4.85	0	0	0	0	0	0	0	0	0	0	0	0
M_Albo_Cave7	M_Albo_Cave719	1	9	06/06/2016	Spring	40.58	9.68	94	9.74	3.12	0.89	15.9	87.1	2.85	0	0	0	0	0	0	0	0	1	0	0	0
M_Albo_Cave7	M_Albo_Cave7112	1	12	06/06/2016	Spring	40.58	9.68	94	11.34	3.47	0.89	15.4	89.3	1.5	0	1	2	1	0	0	2	0	1	0	1	0
M_Albo_Cave7	M_Albo_Cave7115	1	15	06/06/2016	Spring	40.58	9.68	94	10.8	2.91	0.885	14.8	91.3	1.7	1	1	1	1	0	0	1	0	1	0	0	0
M_Albo_Cave7	M_Albo_Cave7118	1	18	06/06/2016	Spring	40.58	9.68	94	9.04	3.41	0.825	14.5	92.5	1.4	0	1	1	1	0	0	1	0	1	0	0	0
M_Albo_Cave7	M_Albo_Cave7121	1	21	06/06/2016	Spring	40.58	9.68	94	6.46	2.57	0.92	14.4	92.8	0.05	1	1	1	1	0	0	1	0	1	0	0	0
M_Albo_Cave7	M_Albo_Cave7124	1	24	06/06/2016	Spring	40.58	9.68	94	5.18	2.39	0.845	14.3	93.2	0.05	0	1	1	1	0	0	1	0	1	0	0	0
M_Albo_Cave7	M_Albo_Cave7127	1	27	06/06/2016	Spring	40.58	9.68	94	4.14	2.04	0.755	14.2	93.5	0.05	1	1	1	1	0	0	1	0	1	0	0	1
M_Albo_Cave7	M_Albo_Cave7130	1	30	06/06/2016	Spring	40.58	9.68	94	7.95	2.39	0.9	14.1	93.7	0	1	0	0	0	0	0	0	0	1	0	0	0
M_Albo_Cave7	M_Albo_Cave7133	1	33	06/06/2016	Spring	40.58	9.68	94	5.61	2.57	0.835	14	93.9	0	0	0	0	0	0	0	0	0	1	0	0	0
M_Albo_Cave7	M_Albo_Cave7233	2	33	06/06/2016	Spring	40.58	9.68	94	2.07	0.94	0.875	14.2	94.2	0	0	0	0	0	0	0	0	0	1	0	0	0
M_Albo_Cave7	M_Albo_Cave7136	1	36	06/06/2016	Spring	40.58	9.68	94	6.69	2.02	0.945	14.1	94	0	0	0	0	0	0	0	0	0	1	0	0	0
M_Albo_Cave7	M_Albo_Cave7236	2	36	06/06/2016	Spring	40.58	9.68	94	0.63	0.43	0.83	14.3	94	0	0	0	0	0	0	0	0	0	1	0	0	0
M_Albo_Cave7	M_Albo_Cave7139	1	39	06/06/2016	Spring	40.58	9.68	94	3.1	0.97	0.725	14.1	94.1	0	0	0	0	0	0	0	0	0	1	0	0	0
M_Albo_Cave7	M_Albo_Cave7142	1	42	06/06/2016	Spring	40.58	9.68	94	0.42	1.14	0.775	14.1	94.2	0	0	0	0	0	0	0	0	0	1	0	0	0
M_Albo_Cave7	M_Albo_Cave713	1	3	07/06/2016	Spring	40.58	9.68	94	7.09	1.42	0.925	18.3	76.2	770	0	0	0	0	0	0	0	0	0	0	1	0
M_Albo_Cave7	M_Albo_Cave716	1	6	07/06/2016	Spring	40.58	9.68	94	6.89	2.88	0.81	16.8	82.2	14.9	0	1	1	1	0	0	1	0	0	0	1	0
M_Albo_Cave7	M_Albo_Cave719	1	9	07/06/2016	Spring	40.58	9.68	94	9.74	3.12	0.89	16.2	84.9	8.65	0	0	0	0	0	0	0	0	1	0	0	0
M_Albo_Cave7	M_Albo_Cave7112	1	12	07/06/2016	Spring	40.58	9.68	94	11.34	3.47	0.89	15.5	87.6	3.85	0	0	0	0	0	0	0	0	1	0	0	0
M_Albo_Cave7	M_Albo_Cave7115	1	15	07/06/2016	Spring	40.58	9.68	94	10.8	2.91	0.885	15.2	89.7	2.15	1	1	1	1	0	0	1	0	1	0	0	0
M_Albo_Cave7	M_Albo_Cave7118	1	18	07/06/2016	Spring	40.58	9.68	94	9.04	3.41	0.825	15	89.9	1.85	0	1	1	1	0	0	1	0	1	0	0	1
M_Albo_Cave7	M_Albo_Cave7121	1	21	07/06/2016	Spring	40.58	9.68	94	6.46	2.57	0.92	14.8	90.8	0.1	1	0	0	0	0	0	0	0	1	0	0	0
M_Albo_Cave7	M_Albo_Cave7124	1	24	07/06/2016	Spring	40.58	9.68	94	5.18	2.39	0.845	14.6	91.4	0.05	0	0	0	0	0	0	0	0	1	0	0	0
M_Albo_Cave7	M_Albo_Cave7127	1	27	07/06/2016	Spring	40.58	9.68	94	4.14	2.04	0.755	14.5	91.5	0	0	0	0	0	0	0	0	0	1	0	0	0
M_Albo_Cave7	M_Albo_Cave7130	1	30	07/06/2016	Spring	40.58	9.68	94	7.95	2.39	0.9	14.4	91.9	0	0	0	0	0	0	0	0	0	1	0	0	0
M_Albo_Cave7	M_Albo_Cave7133	1	33	07/06/2016	Spring	40.58	9.68	94	5.61	2.57	0.835	14.4	92.2	0	0	0	0	0	0	0	0	0	1	0	0	0
M_Albo_Cave7	M_Albo_Cave7233	2	33	07/06/2016	Spring	40.58	9.68	94	2.07	0.94	0.875	14.4	92.2	0	0	0	0	0	0	0	0	0	1	0	0	0
M_Albo_Cave7	M_Albo_Cave7136	1	36	07/06/2016	Spring	40.58	9.68	94	6.69	2.02	0.945	14.5	92.3	0	0	0	0	0	0	0	0	0	1	0	0	0
M_Albo_Cave7	M_Albo_Cave7236	2	36	07/06/2016	Spring	40.58	9.68	94	0.63	0.43	0.83	14.4	92.2	0	0	0	0	0	0	0	0	0	1	0	0	0
M_Albo_Cave7	M_Albo_Cave7139	1	39	07/06/2016	Spring	40.58	9.68	94	3.1	0.97	0.725	14.4	92.4	0	0	0	0	0	0	0	0	0	1	0	0	0
M_Albo_Cave7	M_Albo_Cave7142	1	42	07/06/2016	Spring	40.58	9.68	94	0.42	1.14	0.775	14.4	92.4	0	0	0	0	0	0	0	0	0	1	0	0	0
M_Albo_Cave7	M_Albo_Cave713	1	3	08/06/2016	Spring	40.58	9.68	94	7.09	1.42	0.925	18	79.1	8048.25	0	0	0	0	0	0	0	0	0	0	0	0
M_Albo_Cave7	M_Albo_Cave716	1	6	08/06/2016	Spring	40.58	9.68	94	6.89	2.88	0.81	17.2	81.3	609.6	0	0	0	0	0	0	0	0	0	0	0	0
M_Albo_Cave7	M_Albo_Cave719	1	9	08/06/2016	Spring	40.58	9.68	94	9.74	3.12	0.89	16.3	85	4.4	0	0	0	0	0	0	0	0	1	0	1	0
M_Albo_Cave7	M_Albo_Cave7112	1	12	08/06/2016	Spring	40.58	9.68	94	11.34	3.47	0.89	15.8	87.4	2.9	0	1	1	1	0	0	1	0	1	0	1	0
M_Albo_Cave7	M_Albo_Cave7115	1	15	08/06/2016	Spring	40.58	9.68	94	10.8	2.91	0.885	15.4	88.5	1.9	0	1	1	1	0	0	1	0	1	0	1	1
M_Albo_Cave7	M_Albo_Cave7118	1	18	08/06/2016	Spring	40.58	9.68	94	9.04	3.41	0.825	15.1	89.7	1.7	0	1	2	1	0	0	2	0	1	0	1	1
M_Albo_Cave7	M_Albo_Cave7121	1	21	08/06/2016	Spring	40.58	9.68	94	6.46	2.57	0.92	14.8	90.8	0.1	1	1	1	1	0	0	1	0	1	0	0	0
M_Albo_Cave7	M_Albo_Cave7124	1	24	08/06/2016	Spring	40.58	9.68	94	5.18	2.39	0.845	14.6	91.4	0.05	0	0	0	0	0	0	0	0	1	0	0	0
M_Albo_Cave7	M_Albo_Cave7127	1	27	08/06/2016	Spring	40.58	9.68	94	4.14	2.04	0.755	14.4	91.7	0.05	0	0	0	0	0	0	0	0	1	0	0	0
M_Albo_Cave7	M_Albo_Cave7130	1	30	08/06/2016	Spring	40.58	9.68	94	7.95	2.39	0.9	14.4	92	0.05	1	0	0	0	0	0	0	0	1	0	0	0
M_Albo_Cave7	M_Albo_Cave7133	1	33	08/06/2016	Spring	40.58	9.68	94	5.61	2.57	0.835	14.3	92.3	0	0	0	0	0	0	0	0	0	1	0	0	0
M_Albo_Cave7	M_Albo_Cave7233	2	33	08/06/2016	Spring	40.58	9.68	94	2.07	0.94	0.875	14.3	92.1	0	0	0	0	0	0	0	0	0	1	0	0	0
M_Albo_Cave7	M_Albo_Cave7136	1	36	08/06/2016	Spring	40.58	9.68	94	6.69	2.02	0.945	14.3	92.4	0	0	0	0	0	0	0	0	0	1	0	0	0
M_Albo_Cave7	M_Albo_Cave7236	2	36	08/06/2016	Spring	40.58	9.68	94	0.63	0.43	0.83	14.4	92.3	0	0	0	0	0	0	0	0	0	1	0	0	0
M_Albo_Cave7	M_Albo_Cave7139	1	39	08/06/2016	Spring	40.58	9.68	94	3.1	0.97	0.725	14.4	92.5	0	0	0	0	0	0	0	0	0	1	0	0	0
M_Albo_Cave7	M_Albo_Cave7142	1	42	08/06/2016	Spring	40.58	9.68	94	0.42	1.14	0.775	14.4	92.5	0	0	0	0	0	0	0	0	0	1	0	0	0
M_Albo_Cave7	M_Albo_Cave713	1	3	09/06/2016	Spring	40.58	9.68	94	7.09	1.42	0.925	18.2	77.1	943.6	0	0	0	0	0	0	0	0	0	0	0	0
M_Albo_Cave7	M_Albo_Cave716	1	6	09/06/2016	Spring	40.58	9.68	94	6.89	2.88	0.81	17.2	81.3	20.3	0	0	0	0	0	0	0	0	0	0	0	0
M_Albo_Cave7	M_Albo_Cave719	1	9	09/06/2016	Spring	40.58	9.68	94	9.74	3.12	0.89	16.3	84.8	7	0	0	0	0	0	0	0	0	1	0	1	0
M_Albo_Cave7	M_Albo_Cave7112	1	12	09/06/2016	Spring	40.58	9.68	94	11.34	3.47	0.89	15.5	87.9	4.45	0	1	1	1	0	0	1	0	1	0	1	0
M_Albo_Cave7	M_Albo_Cave7115	1	15	09/06/2016	Spring	40.58	9.68	94	10.8	2.91	0.885	15.2	89.1	4.95	0	0	0	0	0	0	0	0	1	0	1	0
M_Albo_Cave7	M_Albo_Cave7118	1	18	09/06/2016	Spring	40.58	9.68	94	9.04	3.41	0.825	15	90	3	0	0	0	0	0	0	0	0	1	0	1	0
M_Albo_Cave7	M_Albo_Cave7121	1	21	09/06/2016	Spring	40.58	9.68	94	6.46	2.57	0.92	14.8	90.7	0.2	1	0	0	0	0	0	0	0	1	0	0	0
M_Albo_Cave7	M_Albo_Cave7124	1	24	09/06/2016	Spring	40.58	9.68	94	5.18	2.39	0.845	14.7	91.2	0.1	0	0	0	0	0	0	0	0	1	0	0	0
M_Albo_Cave7	M_Albo_Cave7127	1	27	09/06/2016	Spring	40.58	9.68	94	4.14	2.04	0.755	14.7	91.4	0.1	0	0	0	0	0	0	0	0	1	0	1	0
M_Albo_Cave7	M_Albo_Cave7130	1	30	09/06/2016	Spring	40.58	9.68	94	7.95	2.39	0.9	14.5	91.8	0.05	0	0	0	0	0	0	0	0	1	0	0	0
M_Albo_Cave7	M_Albo_Cave7133	1	33	09/06/2016	Spring	40.58	9.68	94	5.61	2.57	0.835	14.4	92.2	0	0	1	0	0	1	1	1	0	1	0	0	0
M_Albo_Cave7	M_Albo_Cave7233	2	33	09/06/2016	Spring	40.58	9.68	94	2.07	0.94	0.875	14.3	92.5	0	0	0	0	0	0	0	0	0	1	0	0	0
M_Albo_Cave7	M_Albo_Cave7136	1	36	09/06/2016	Spring	40.58	9.68	94	6.69	2.02	0.945	14.3	92.6	0	0	1	1	1	0	0	1	0	1	0	0	0
M_Albo_Cave7	M_Albo_Cave7236	2	36	09/06/2016	Spring	40.58	9.68	94	0.63	0.43	0.83	14.3	92.6	0	0	0	0	0	0	0	0	0	1	0	0	0
M_Albo_Cave7	M_Albo_Cave7139	1	39	09/06/2016	Spring	40.58	9.68	94	3.1	0.97	0.725	14.3	92.8	0	0	0	0	0	0	0	0	0	1	0	0	0
M_Albo_Cave7	M_Albo_Cave7142	1	42	09/06/2016	Spring	40.58	9.68	94	0.42	1.14	0.775	14.2	92.9	0	0	0	0	0	0	0	0	0	1	0	0	0
M_Albo_Cave7	M_Albo_Cave713	1	3	10/06/2016	Spring	40.58	9.68	94	7.09	1.42	0.925	18.9	75.8	13277.8	0	0	0	0	0	0	0	0	0	0	0	0
M_Albo_Cave7	M_Albo_Cave716	1	6	10/06/2016	Spring	40.58	9.68	94	6.89	2.88	0.81	17.4	79.5	10.55	0	0	0	0	0	0	0	0	0	0	0	0
M_Albo_Cave7	M_Albo_Cave719	1	9	10/06/2016	Spring	40.58	9.68	94	9.74	3.12	0.89	16.5	84	5	0	0	0	0	0	0	0	0	1	0	1	0
M_Albo_Cave7	M_Albo_Cave7112	1	12	10/06/2016	Spring	40.58	9.68	94	11.34	3.47	0.89	15.7	87.4	2.9	1	1	2	1	0	0	2	0	1	0	1	0
M_Albo_Cave7	M_Albo_Cave7115	1	15	10/06/2016	Spring	40.58	9.68	94	10.8	2.91	0.885	15.4	88.5	2.5	0	1	1	1	0	0	1	0	1	0	0	0
M_Albo_Cave7	M_Albo_Cave7118	1	18	10/06/2016	Spring	40.58	9.68	94	9.04	3.41	0.825	15	89.7	1.9	0	1	1	1	0	0	1	0	0	0	0	0
M_Albo_Cave7	M_Albo_Cave7121	1	21	10/06/2016	Spring	40.58	9.68	94	6.46	2.57	0.92	14.9	90.6	0.2	0	0	0	0	0	0	0	0	0	0	0	0
M_Albo_Cave7	M_Albo_Cave7124	1	24	10/06/2016	Spring	40.58	9.68	94	5.18	2.39	0.845	14.7	91	0.1	0	0	0	0	0	0	0	0	1	0	0	0
M_Albo_Cave7	M_Albo_Cave7127	1	27	10/06/2016	Spring	40.58	9.68	94	4.14	2.04	0.755	14.5	91.5	0.05	0	0	0	0	0	0	0	0	1	0	0	1
M_Albo_Cave7	M_Albo_Cave7130	1	30	10/06/2016	Spring	40.58	9.68	94	7.95	2.39	0.9	14.4	91.9	0.05	0	0	0	0	0	0	0	0	1	0	0	0
M_Albo_Cave7	M_Albo_Cave7133	1	33	10/06/2016	Spring	40.58	9.68	94	5.61	2.57	0.835	14.3	92.4	0	0	1	1	1	0	0	1	0	1	0	0	0
M_Albo_Cave7	M_Albo_Cave7233	2	33	10/06/2016	Spring	40.58	9.68	94	2.07	0.94	0.875	14.4	92	0	0	0	0	0	0	0	0	0	1	0	0	0
M_Albo_Cave7	M_Albo_Cave7136	1	36	10/06/2016	Spring	40.58	9.68	94	6.69	2.02	0.945	14	92.6	0	0	1	1	1	0	0	1	0	1	0	0	0
M_Albo_Cave7	M_Albo_Cave7236	2	36	10/06/2016	Spring	40.58	9.68	94	0.63	0.43	0.83	14.4	92.2	0	0	0	0	0	0	0	0	0	1	0	0	0
M_Albo_Cave7	M_Albo_Cave7139	1	39	10/06/2016	Spring	40.58	9.68	94	3.1	0.97	0.725	14.3	92.8	0	0	0	0	0	0	0	0	0	1	0	0	0
M_Albo_Cave7	M_Albo_Cave7142	1	42	10/06/2016	Spring	40.58	9.68	94	0.42	1.14	0.775	14.2	93	0	0	0	0	0	0	0	0	0	1	0	0	0
M_Albo_Cave7	M_Albo_Cave713	1	3	11/06/2016	Spring	40.58	9.68	94	7.09	1.42	0.925	18.2	77.5	44.3	0	0	0	0	0	0	0	0	0	0	1	0
M_Albo_Cave7	M_Albo_Cave716	1	6	11/06/2016	Spring	40.58	9.68	94	6.89	2.88	0.81	17	82.7	8.95	0	0	0	0	0	0	0	0	0	0	0	0
M_Albo_Cave7	M_Albo_Cave719	1	9	11/06/2016	Spring	40.58	9.68	94	9.74	3.12	0.89	16	86.8	7.95	0	1	3	1	0	0	3	0	0	0	0	1
M_Albo_Cave7	M_Albo_Cave7112	1	12	11/06/2016	Spring	40.58	9.68	94	11.34	3.47	0.89	15.4	89	5.4	1	1	3	1	0	0	3	0	1	0	0	0
M_Albo_Cave7	M_Albo_Cave7115	1	15	11/06/2016	Spring	40.58	9.68	94	10.8	2.91	0.885	15.1	90.2	3.9	0	1	1	1	0	0	1	0	1	0	0	0
M_Albo_Cave7	M_Albo_Cave7118	1	18	11/06/2016	Spring	40.58	9.68	94	9.04	3.41	0.825	14.9	90.7	1.85	0	0	0	0	0	0	0	0	0	0	0	0
M_Albo_Cave7	M_Albo_Cave7121	1	21	11/06/2016	Spring	40.58	9.68	94	6.46	2.57	0.92	14.7	91.3	0.25	1	0	0	0	0	0	0	0	0	0	0	0
M_Albo_Cave7	M_Albo_Cave7124	1	24	11/06/2016	Spring	40.58	9.68	94	5.18	2.39	0.845	14.6	91.8	0.2	0	0	0	0	0	0	0	0	1	0	0	0
M_Albo_Cave7	M_Albo_Cave7127	1	27	11/06/2016	Spring	40.58	9.68	94	4.14	2.04	0.755	14.3	92.2	0.1	0	1	3	1	0	0	3	0	1	0	0	1
M_Albo_Cave7	M_Albo_Cave7130	1	30	11/06/2016	Spring	40.58	9.68	94	7.95	2.39	0.9	14.3	92.4	0.05	0	0	0	0	0	0	0	0	1	0	0	0
M_Albo_Cave7	M_Albo_Cave7133	1	33	11/06/2016	Spring	40.58	9.68	94	5.61	2.57	0.835	14.3	92.7	0	0	1	0	0	1	1	1	0	1	0	0	0
M_Albo_Cave7	M_Albo_Cave7233	2	33	11/06/2016	Spring	40.58	9.68	94	2.07	0.94	0.875	14.3	92.6	0	0	0	0	0	0	0	0	0	1	0	0	0
M_Albo_Cave7	M_Albo_Cave7136	1	36	11/06/2016	Spring	40.58	9.68	94	6.69	2.02	0.945	14.2	92.9	0	0	0	0	0	0	0	0	0	1	0	0	0
M_Albo_Cave7	M_Albo_Cave7236	2	36	11/06/2016	Spring	40.58	9.68	94	0.63	0.43	0.83	14.3	92.7	0	0	0	0	0	0	0	0	0	1	0	0	0
M_Albo_Cave7	M_Albo_Cave7139	1	39	11/06/2016	Spring	40.58	9.68	94	3.1	0.97	0.725	14.2	93.1	0	0	0	0	0	0	0	0	0	1	0	0	0
M_Albo_Cave7	M_Albo_Cave7142	1	42	11/06/2016	Spring	40.58	9.68	94	0.42	1.14	0.775	14.1	93.2	0	0	0	0	0	0	0	0	0	1	0	0	0
M_Albo_Cave7	M_Albo_Cave713	1	3	12/06/2016	Spring	40.58	9.68	94	7.09	1.42	0.925	17.5	80.4	273	0	0	0	0	0	0	0	0	0	0	1	0
M_Albo_Cave7	M_Albo_Cave716	1	6	12/06/2016	Spring	40.58	9.68	94	6.89	2.88	0.81	16.8	83.6	45.9	0	0	0	0	0	0	0	0	0	0	1	0
M_Albo_Cave7	M_Albo_Cave719	1	9	12/06/2016	Spring	40.58	9.68	94	9.74	3.12	0.89	16	86	2.65	0	0	0	0	0	0	0	0	1	0	0	1
M_Albo_Cave7	M_Albo_Cave7112	1	12	12/06/2016	Spring	40.58	9.68	94	11.34	3.47	0.89	15.4	88.8	2	1	1	2	1	0	0	2	0	1	0	0	0
M_Albo_Cave7	M_Albo_Cave7115	1	15	12/06/2016	Spring	40.58	9.68	94	10.8	2.91	0.885	15.1	90.1	1.5	1	1	2	1	0	0	2	0	1	0	0	0
M_Albo_Cave7	M_Albo_Cave7118	1	18	12/06/2016	Spring	40.58	9.68	94	9.04	3.41	0.825	14.9	90.7	1.4	0	0	0	0	0	0	0	0	1	0	1	0
M_Albo_Cave7	M_Albo_Cave7121	1	21	12/06/2016	Spring	40.58	9.68	94	6.46	2.57	0.92	14.7	91.3	0.15	1	0	0	0	0	0	0	0	1	0	0	0
M_Albo_Cave7	M_Albo_Cave7124	1	24	12/06/2016	Spring	40.58	9.68	94	5.18	2.39	0.845	14.6	91.5	0.05	0	0	0	0	0	0	0	0	1	0	0	0
M_Albo_Cave7	M_Albo_Cave7127	1	27	12/06/2016	Spring	40.58	9.68	94	4.14	2.04	0.755	14.5	91.9	0.05	0	0	0	0	0	0	0	0	1	0	0	0
M_Albo_Cave7	M_Albo_Cave7130	1	30	12/06/2016	Spring	40.58	9.68	94	7.95	2.39	0.9	14.4	92.2	0	1	0	0	0	0	0	0	0	1	0	0	0
M_Albo_Cave7	M_Albo_Cave7133	1	33	12/06/2016	Spring	40.58	9.68	94	5.61	2.57	0.835	14.3	92.4	0	0	1	0	0	1	1	1	0	1	0	0	0
M_Albo_Cave7	M_Albo_Cave7233	2	33	12/06/2016	Spring	40.58	9.68	94	2.07	0.94	0.875	14.5	93	0	0	0	0	0	0	0	0	0	1	0	0	0
M_Albo_Cave7	M_Albo_Cave7136	1	36	12/06/2016	Spring	40.58	9.68	94	6.69	2.02	0.945	14.3	92.6	0	0	0	0	0	0	0	0	0	1	0	0	0
M_Albo_Cave7	M_Albo_Cave7236	2	36	12/06/2016	Spring	40.58	9.68	94	0.63	0.43	0.83	14.5	93.2	0	0	0	0	0	0	0	0	0	1	0	0	0
M_Albo_Cave7	M_Albo_Cave7139	1	39	12/06/2016	Spring	40.58	9.68	94	3.1	0.97	0.725	14.3	92.7	0	0	0	0	0	0	0	0	0	1	0	0	0
M_Albo_Cave7	M_Albo_Cave7142	1	42	12/06/2016	Spring	40.58	9.68	94	0.42	1.14	0.775	14.4	92.6	0	0	0	0	0	0	0	0	0	1	0	0	0
M_Albo_Cave1	M_Albo_Cave113	1	3	16/10/2015	Autumn	40.49	9.59	267	1.88	2	0.8	NA	NA	NA	0	0	0	0	0	0	0	0	0	2	0	1
M_Albo_Cave1	M_Albo_Cave116	1	6	16/10/2015	Autumn	40.49	9.59	267	0.77	1.55	0.82	NA	NA	NA	0	0	0	0	0	0	0	0	0	2	1	0
M_Albo_Cave1	M_Albo_Cave119	1	9	16/10/2015	Autumn	40.49	9.59	267	2.5	0.67	0.9	NA	NA	NA	0	0	0	0	0	0	0	0	0	0	6	0
M_Albo_Cave1	M_Albo_Cave1112	1	12	16/10/2015	Autumn	40.49	9.59	267	1.68	2.11	0.845	NA	NA	NA	0	1	1	1	0	0	1	0	0	1	0	0
M_Albo_Cave1	M_Albo_Cave1115	1	15	16/10/2015	Autumn	40.49	9.59	267	4.74	1.76	0.8	NA	NA	NA	0	0	0	0	0	0	0	0	0	0	0	0
M_Albo_Cave1	M_Albo_Cave1118	1	18	16/10/2015	Autumn	40.49	9.59	267	7.81	2.49	0.905	NA	NA	NA	0	0	0	0	0	0	0	0	0	0	0	0
M_Albo_Cave1	M_Albo_Cave1121	1	21	16/10/2015	Autumn	40.49	9.59	267	9.01	2.41	0.945	NA	NA	NA	0	0	0	0	0	0	0	0	0	0	0	0
M_Albo_Cave1	M_Albo_Cave1124	1	24	16/10/2015	Autumn	40.49	9.59	267	6.29	3.68	0.925	NA	NA	NA	0	0	0	0	0	0	0	0	0	0	0	0
M_Albo_Cave1	M_Albo_Cave1127	1	27	16/10/2015	Autumn	40.49	9.59	267	5.71	3.06	0.905	NA	NA	NA	0	0	0	0	0	0	0	0	0	0	0	0
M_Albo_Cave1	M_Albo_Cave1130	1	30	16/10/2015	Autumn	40.49	9.59	267	6.42	2.59	0.92	NA	NA	NA	0	0	0	0	0	0	0	0	0	0	0	0
M_Albo_Cave1	M_Albo_Cave1133	1	33	16/10/2015	Autumn	40.49	9.59	267	9.18	2.69	0.945	NA	NA	NA	0	0	0	0	0	0	0	0	0	1	0	0
M_Albo_Cave1	M_Albo_Cave1136	1	36	16/10/2015	Autumn	40.49	9.59	267	3.84	5.86	0.925	NA	NA	NA	0	0	0	0	0	0	0	0	0	0	0	0
M_Albo_Cave1	M_Albo_Cave1139	1	39	16/10/2015	Autumn	40.49	9.59	267	3.76	1.97	0.95	NA	NA	NA	0	0	0	0	0	0	0	0	0	0	0	0
M_Albo_Cave1	M_Albo_Cave1142	1	42	16/10/2015	Autumn	40.49	9.59	267	1.7	0.65	0.94	NA	NA	NA	0	0	0	0	0	0	0	0	0	0	0	0
M_Albo_Cave1	M_Albo_Cave1145	1	45	16/10/2015	Autumn	40.49	9.59	267	1.03	0.29	0.955	NA	NA	NA	0	0	0	0	0	0	0	0	0	0	1	0
M_Albo_Cave1	M_Albo_Cave1221	2	21	16/10/2015	Autumn	40.49	9.59	267	1.74	0.68	0.875	NA	NA	NA	0	0	0	0	0	0	0	0	0	0	0	0
M_Albo_Cave1	M_Albo_Cave1224	2	24	16/10/2015	Autumn	40.49	9.59	267	1.95	1.46	0.785	NA	NA	NA	0	0	0	0	0	0	0	0	0	0	0	0
M_Albo_Cave1	M_Albo_Cave1227	2	27	16/10/2015	Autumn	40.49	9.59	267	2.08	1.11	0.825	NA	NA	NA	0	0	0	0	0	0	0	0	0	0	0	0
M_Albo_Cave1	M_Albo_Cave1230	2	30	16/10/2015	Autumn	40.49	9.59	267	2.7	1.38	0.74	NA	NA	NA	0	0	0	0	0	0	0	0	0	0	0	0
M_Albo_Cave1	M_Albo_Cave1233	2	33	16/10/2015	Autumn	40.49	9.59	267	2.67	1.23	0.85	NA	NA	NA	0	0	0	0	0	0	0	0	0	0	0	0
M_Albo_Cave1	M_Albo_Cave1236	2	36	16/10/2015	Autumn	40.49	9.59	267	1.67	1.37	0.825	NA	NA	NA	0	0	0	0	0	0	0	0	0	0	0	0
M_Albo_Cave1	M_Albo_Cave1239	2	39	16/10/2015	Autumn	40.49	9.59	267	0.73	1.68	0.73	NA	NA	NA	1	0	0	0	0	0	0	0	0	0	0	1
M_Albo_Cave1	M_Albo_Cave1330	3	30	16/10/2015	Autumn	40.49	9.59	267	5.87	2.43	0.88	NA	NA	NA	0	0	0	0	0	0	0	0	0	0	0	0
M_Albo_Cave1	M_Albo_Cave1333	3	33	16/10/2015	Autumn	40.49	9.59	267	4.53	5.03	0.805	NA	NA	NA	0	0	0	0	0	0	0	0	0	0	0	0
M_Albo_Cave1	M_Albo_Cave1336	3	36	16/10/2015	Autumn	40.49	9.59	267	3.31	3.9	0.9	NA	NA	NA	0	0	0	0	0	0	0	0	0	0	0	0
M_Albo_Cave1	M_Albo_Cave1339	3	39	16/10/2015	Autumn	40.49	9.59	267	2.7	2.96	0.895	NA	NA	NA	0	0	0	0	0	0	0	0	0	0	0	0
M_Albo_Cave1	M_Albo_Cave1342	3	42	16/10/2015	Autumn	40.49	9.59	267	2.15	1.49	0.9	NA	NA	NA	0	0	0	0	0	0	0	0	0	0	0	0
M_Albo_Cave1	M_Albo_Cave1345	3	45	16/10/2015	Autumn	40.49	9.59	267	4.2	2.33	0.89	NA	NA	NA	0	0	0	0	0	0	0	0	0	0	0	0
M_Albo_Cave1	M_Albo_Cave1348	3	48	16/10/2015	Autumn	40.49	9.59	267	2.25	0.97	0.89	NA	NA	NA	0	1	0	0	1	1	1	0	0	0	0	0
M_Albo_Cave1	M_Albo_Cave1351	3	51	16/10/2015	Autumn	40.49	9.59	267	1.59	1.55	0.905	NA	NA	NA	0	1	1	1	0	0	1	0	0	0	0	0
M_Albo_Cave1	M_Albo_Cave1354	3	54	16/10/2015	Autumn	40.49	9.59	267	5.38	2.98	0.905	NA	NA	NA	0	0	0	0	0	0	0	0	0	0	0	0
M_Albo_Cave1	M_Albo_Cave1357	3	57	16/10/2015	Autumn	40.49	9.59	267	2.47	2.29	0.78	NA	NA	NA	0	0	0	0	0	0	0	0	0	0	0	0
M_Albo_Cave1	M_Albo_Cave1360	3	60	16/10/2015	Autumn	40.49	9.59	267	2.17	1.67	0.9	NA	NA	NA	0	1	1	1	0	0	1	0	0	1	0	0
M_Albo_Cave1	M_Albo_Cave1363	3	63	16/10/2015	Autumn	40.49	9.59	267	1.58	1.73	0.705	NA	NA	NA	0	0	0	0	0	0	0	0	0	0	0	1
M_Albo_Cave1	M_Albo_Cave1366	3	66	16/10/2015	Autumn	40.49	9.59	267	0.58	1.42	0.58	NA	NA	NA	0	0	0	0	0	0	0	0	0	0	0	1
M_Albo_Cave1	M_Albo_Cave1369	3	69	16/10/2015	Autumn	40.49	9.59	267	1.28	3.89	0.805	NA	NA	NA	0	0	0	0	0	0	0	0	0	0	0	0
M_Albo_Cave1	M_Albo_Cave1372	3	72	16/10/2015	Autumn	40.49	9.59	267	1.22	0.69	0.9	NA	NA	NA	0	0	0	0	0	0	0	0	0	2	0	0
M_Albo_Cave1	M_Albo_Cave1375	3	75	16/10/2015	Autumn	40.49	9.59	267	2.41	0.94	0.895	NA	NA	NA	0	0	0	0	0	0	0	0	0	0	0	0
M_Albo_Cave1	M_Albo_Cave1433	4	33	16/10/2015	Autumn	40.49	9.59	267	3.89	3.7	0.885	NA	NA	NA	0	0	0	0	0	0	0	0	0	0	0	0
M_Albo_Cave1	M_Albo_Cave1436	4	36	16/10/2015	Autumn	40.49	9.59	267	2.34	1	0.91	NA	NA	NA	0	0	0	0	0	0	0	0	0	0	0	0
M_Albo_Cave1	M_Albo_Cave1439	4	39	16/10/2015	Autumn	40.49	9.59	267	1.57	0.75	0.745	NA	NA	NA	0	0	0	0	0	0	0	0	0	0	0	0
M_Albo_Cave1	M_Albo_Cave1557	5	57	16/10/2015	Autumn	40.49	9.59	267	2.24	1.26	0.87	NA	NA	NA	0	0	0	0	0	0	0	0	0	0	0	0
M_Albo_Cave1	M_Albo_Cave1560	5	60	16/10/2015	Autumn	40.49	9.59	267	9.32	3.16	0.84	NA	NA	NA	0	0	0	0	0	0	0	0	0	0	0	0
M_Albo_Cave1	M_Albo_Cave1660	6	60	16/10/2015	Autumn	40.49	9.59	267	5.16	1.8	0.885	NA	NA	NA	0	0	0	0	0	0	0	0	0	0	0	0
M_Albo_Cave1	M_Albo_Cave1766	7	66	16/10/2015	Autumn	40.49	9.59	267	0.93	0.63	0.965	NA	NA	NA	0	0	0	0	0	0	0	0	0	0	0	1
M_Albo_Cave1	M_Albo_Cave1769	7	69	16/10/2015	Autumn	40.49	9.59	267	0.75	0.62	0.75	NA	NA	NA	0	0	0	0	0	0	0	0	0	0	0	1
M_Albo_Cave1	M_Albo_Cave1863	8	63	16/10/2015	Autumn	40.49	9.59	267	2.34	1.81	0.86	NA	NA	NA	0	0	0	0	0	0	0	0	0	0	0	0
M_Albo_Cave1	M_Albo_Cave1866	8	66	16/10/2015	Autumn	40.49	9.59	267	2.61	1.22	0.785	NA	NA	NA	0	0	0	0	0	0	0	1	0	0	0	0
M_Albo_Cave1	M_Albo_Cave1869	8	69	16/10/2015	Autumn	40.49	9.59	267	1.83	1.9	0.82	NA	NA	NA	0	0	0	0	0	0	0	0	0	0	0	0
M_Albo_Cave1	M_Albo_Cave113	1	3	25/01/2016	Winter	40.49	9.59	267	1.88	2	0.8	NA	NA	NA	0	0	0	0	0	0	0	0	0	3	1	0
M_Albo_Cave1	M_Albo_Cave116	1	6	25/01/2016	Winter	40.49	9.59	267	0.77	1.55	0.82	NA	NA	NA	0	0	0	0	0	0	0	0	0	1	3	1
M_Albo_Cave1	M_Albo_Cave119	1	9	25/01/2016	Winter	40.49	9.59	267	2.5	0.67	0.9	NA	NA	NA	0	1	0	0	1	1	1	0	0	1	0	1
M_Albo_Cave1	M_Albo_Cave1112	1	12	25/01/2016	Winter	40.49	9.59	267	1.68	2.11	0.845	NA	NA	NA	0	0	0	0	0	0	0	0	0	0	0	0
M_Albo_Cave1	M_Albo_Cave1115	1	15	25/01/2016	Winter	40.49	9.59	267	4.74	1.76	0.8	NA	NA	NA	0	0	0	0	0	0	0	0	0	1	1	0
M_Albo_Cave1	M_Albo_Cave1118	1	18	25/01/2016	Winter	40.49	9.59	267	7.81	2.49	0.905	NA	NA	NA	0	0	0	0	0	0	0	0	0	0	0	0
M_Albo_Cave1	M_Albo_Cave1121	1	21	25/01/2016	Winter	40.49	9.59	267	9.01	2.41	0.945	NA	NA	NA	0	0	0	0	0	0	0	0	0	0	0	0
M_Albo_Cave1	M_Albo_Cave1124	1	24	25/01/2016	Winter	40.49	9.59	267	6.29	3.68	0.925	NA	NA	NA	0	0	0	0	0	0	0	0	0	0	0	0
M_Albo_Cave1	M_Albo_Cave1127	1	27	25/01/2016	Winter	40.49	9.59	267	5.71	3.06	0.905	NA	NA	NA	0	1	1	1	0	0	1	0	0	0	0	1
M_Albo_Cave1	M_Albo_Cave1130	1	30	25/01/2016	Winter	40.49	9.59	267	6.42	2.59	0.92	NA	NA	NA	0	0	0	0	0	0	0	0	0	0	0	0
M_Albo_Cave1	M_Albo_Cave1133	1	33	25/01/2016	Winter	40.49	9.59	267	9.18	2.69	0.945	NA	NA	NA	0	0	0	0	0	0	0	0	0	0	0	0
M_Albo_Cave1	M_Albo_Cave1136	1	36	25/01/2016	Winter	40.49	9.59	267	3.84	5.86	0.925	NA	NA	NA	0	0	0	0	0	0	0	0	0	0	0	0
M_Albo_Cave1	M_Albo_Cave1139	1	39	25/01/2016	Winter	40.49	9.59	267	3.76	1.97	0.95	NA	NA	NA	0	0	0	0	0	0	0	0	0	0	0	0
M_Albo_Cave1	M_Albo_Cave1142	1	42	25/01/2016	Winter	40.49	9.59	267	1.7	0.65	0.94	NA	NA	NA	0	0	0	0	0	0	0	0	0	0	0	0
M_Albo_Cave1	M_Albo_Cave1145	1	45	25/01/2016	Winter	40.49	9.59	267	1.03	0.29	0.955	NA	NA	NA	0	0	0	0	0	0	0	0	0	0	0	0
M_Albo_Cave1	M_Albo_Cave1221	2	21	25/01/2016	Winter	40.49	9.59	267	1.74	0.68	0.875	NA	NA	NA	0	1	1	1	0	0	1	0	0	0	0	0
M_Albo_Cave1	M_Albo_Cave1224	2	24	25/01/2016	Winter	40.49	9.59	267	1.95	1.46	0.785	NA	NA	NA	0	0	0	0	0	0	0	0	0	0	0	0
M_Albo_Cave1	M_Albo_Cave1227	2	27	25/01/2016	Winter	40.49	9.59	267	2.08	1.11	0.825	NA	NA	NA	0	0	0	0	0	0	0	0	0	0	0	0
M_Albo_Cave1	M_Albo_Cave1230	2	30	25/01/2016	Winter	40.49	9.59	267	2.7	1.38	0.74	NA	NA	NA	0	0	0	0	0	0	0	0	0	0	0	0
M_Albo_Cave1	M_Albo_Cave1233	2	33	25/01/2016	Winter	40.49	9.59	267	2.67	1.23	0.85	NA	NA	NA	0	0	0	0	0	0	0	0	0	0	0	0
M_Albo_Cave1	M_Albo_Cave1236	2	36	25/01/2016	Winter	40.49	9.59	267	1.67	1.37	0.825	NA	NA	NA	0	0	0	0	0	0	0	0	0	0	0	0
M_Albo_Cave1	M_Albo_Cave1239	2	39	25/01/2016	Winter	40.49	9.59	267	0.73	1.68	0.73	NA	NA	NA	0	0	0	0	0	0	0	0	0	0	0	0
M_Albo_Cave1	M_Albo_Cave1330	3	30	25/01/2016	Winter	40.49	9.59	267	5.87	2.43	0.88	NA	NA	NA	0	0	0	0	0	0	0	0	0	0	0	0
M_Albo_Cave1	M_Albo_Cave1333	3	33	25/01/2016	Winter	40.49	9.59	267	4.53	5.03	0.805	NA	NA	NA	0	0	0	0	0	0	0	0	0	0	0	0
M_Albo_Cave1	M_Albo_Cave1336	3	36	25/01/2016	Winter	40.49	9.59	267	3.31	3.9	0.9	NA	NA	NA	0	0	0	0	0	0	0	0	0	0	0	0
M_Albo_Cave1	M_Albo_Cave1339	3	39	25/01/2016	Winter	40.49	9.59	267	2.7	2.96	0.895	NA	NA	NA	0	0	0	0	0	0	0	0	0	0	0	0
M_Albo_Cave1	M_Albo_Cave1342	3	42	25/01/2016	Winter	40.49	9.59	267	2.15	1.49	0.9	NA	NA	NA	0	0	0	0	0	0	0	0	0	0	0	0
M_Albo_Cave1	M_Albo_Cave1345	3	45	25/01/2016	Winter	40.49	9.59	267	4.2	2.33	0.89	NA	NA	NA	0	0	0	0	0	0	0	0	0	0	0	0
M_Albo_Cave1	M_Albo_Cave1348	3	48	25/01/2016	Winter	40.49	9.59	267	2.25	0.97	0.89	NA	NA	NA	0	0	0	0	0	0	0	0	0	2	0	0
M_Albo_Cave1	M_Albo_Cave1351	3	51	25/01/2016	Winter	40.49	9.59	267	1.59	1.55	0.905	NA	NA	NA	0	0	0	0	0	0	0	0	0	0	0	0
M_Albo_Cave1	M_Albo_Cave1354	3	54	25/01/2016	Winter	40.49	9.59	267	5.38	2.98	0.905	NA	NA	NA	0	1	1	1	0	0	1	0	0	0	0	1
M_Albo_Cave1	M_Albo_Cave1357	3	57	25/01/2016	Winter	40.49	9.59	267	2.47	2.29	0.78	NA	NA	NA	0	0	0	0	0	0	0	0	0	0	0	0
M_Albo_Cave1	M_Albo_Cave1360	3	60	25/01/2016	Winter	40.49	9.59	267	2.17	1.67	0.9	NA	NA	NA	0	0	0	0	0	0	0	0	0	0	0	0
M_Albo_Cave1	M_Albo_Cave1363	3	63	25/01/2016	Winter	40.49	9.59	267	1.58	1.73	0.705	NA	NA	NA	0	1	1	1	0	0	1	0	0	1	0	0
M_Albo_Cave1	M_Albo_Cave1366	3	66	25/01/2016	Winter	40.49	9.59	267	0.58	1.42	0.58	NA	NA	NA	0	0	0	0	0	0	0	0	0	0	0	1
M_Albo_Cave1	M_Albo_Cave1369	3	69	25/01/2016	Winter	40.49	9.59	267	1.28	3.89	0.805	NA	NA	NA	0	1	1	1	0	0	1	0	0	0	0	0
M_Albo_Cave1	M_Albo_Cave1372	3	72	25/01/2016	Winter	40.49	9.59	267	1.22	0.69	0.9	NA	NA	NA	0	1	1	1	0	0	1	0	0	0	0	1
M_Albo_Cave1	M_Albo_Cave1375	3	75	25/01/2016	Winter	40.49	9.59	267	2.41	0.94	0.895	NA	NA	NA	0	1	0	0	1	1	1	0	0	0	0	0
M_Albo_Cave1	M_Albo_Cave1433	4	33	25/01/2016	Winter	40.49	9.59	267	3.89	3.7	0.885	NA	NA	NA	0	1	0	0	1	1	1	0	0	0	0	0
M_Albo_Cave1	M_Albo_Cave1436	4	36	25/01/2016	Winter	40.49	9.59	267	2.34	1	0.91	NA	NA	NA	0	0	0	0	0	0	0	0	0	0	0	0
M_Albo_Cave1	M_Albo_Cave1439	4	39	25/01/2016	Winter	40.49	9.59	267	1.57	0.75	0.745	NA	NA	NA	0	0	0	0	0	0	0	0	0	0	0	0
M_Albo_Cave1	M_Albo_Cave1557	5	57	25/01/2016	Winter	40.49	9.59	267	2.24	1.26	0.87	NA	NA	NA	0	1	1	1	0	0	1	0	0	0	0	0
M_Albo_Cave1	M_Albo_Cave1560	5	60	25/01/2016	Winter	40.49	9.59	267	9.32	3.16	0.84	NA	NA	NA	0	0	0	0	0	0	0	0	0	0	0	1
M_Albo_Cave1	M_Albo_Cave1660	6	60	25/01/2016	Winter	40.49	9.59	267	5.16	1.8	0.885	NA	NA	NA	0	0	0	0	0	0	0	0	0	0	0	0
M_Albo_Cave1	M_Albo_Cave1766	7	66	25/01/2016	Winter	40.49	9.59	267	0.93	0.63	0.965	NA	NA	NA	0	0	0	0	0	0	0	0	0	0	0	0
M_Albo_Cave1	M_Albo_Cave1769	7	69	25/01/2016	Winter	40.49	9.59	267	0.75	0.62	0.75	NA	NA	NA	0	0	0	0	0	0	0	0	0	0	0	0
M_Albo_Cave1	M_Albo_Cave1863	8	63	25/01/2016	Winter	40.49	9.59	267	2.34	1.81	0.86	NA	NA	NA	0	0	0	0	0	0	0	0	0	0	0	0
M_Albo_Cave1	M_Albo_Cave1866	8	66	25/01/2016	Winter	40.49	9.59	267	2.61	1.22	0.785	NA	NA	NA	0	0	0	0	0	0	0	1	0	0	0	0
M_Albo_Cave1	M_Albo_Cave1869	8	69	25/01/2016	Winter	40.49	9.59	267	1.83	1.9	0.82	NA	NA	NA	0	1	1	1	0	0	1	0	0	0	0	0
M_Albo_Cave1	M_Albo_Cave113	1	3	12/04/2016	Spring	40.49	9.59	267	1.88	2	0.8	NA	NA	NA	0	0	0	0	0	0	0	0	1	1	4	1
M_Albo_Cave1	M_Albo_Cave116	1	6	12/04/2016	Spring	40.49	9.59	267	0.77	1.55	0.82	NA	NA	NA	0	0	0	0	0	0	0	0	1	1	5	0
M_Albo_Cave1	M_Albo_Cave119	1	9	12/04/2016	Spring	40.49	9.59	267	2.5	0.67	0.9	NA	NA	NA	0	1	0	0	1	1	1	0	1	0	2	0
M_Albo_Cave1	M_Albo_Cave1112	1	12	12/04/2016	Spring	40.49	9.59	267	1.68	2.11	0.845	NA	NA	NA	0	0	0	0	0	0	0	0	1	1	0	0
M_Albo_Cave1	M_Albo_Cave1115	1	15	12/04/2016	Spring	40.49	9.59	267	4.74	1.76	0.8	NA	NA	NA	0	1	0	0	1	1	1	0	1	0	0	0
M_Albo_Cave1	M_Albo_Cave1118	1	18	12/04/2016	Spring	40.49	9.59	267	7.81	2.49	0.905	NA	NA	NA	0	0	0	0	0	0	0	0	1	0	0	0
M_Albo_Cave1	M_Albo_Cave1121	1	21	12/04/2016	Spring	40.49	9.59	267	9.01	2.41	0.945	NA	NA	NA	0	0	0	0	0	0	0	0	1	0	0	0
M_Albo_Cave1	M_Albo_Cave1124	1	24	12/04/2016	Spring	40.49	9.59	267	6.29	3.68	0.925	NA	NA	NA	0	0	0	0	0	0	0	0	0	0	0	0
M_Albo_Cave1	M_Albo_Cave1127	1	27	12/04/2016	Spring	40.49	9.59	267	5.71	3.06	0.905	NA	NA	NA	0	1	0	0	1	1	1	0	1	0	0	0
M_Albo_Cave1	M_Albo_Cave1130	1	30	12/04/2016	Spring	40.49	9.59	267	6.42	2.59	0.92	NA	NA	NA	0	0	0	0	0	0	0	0	0	0	1	0
M_Albo_Cave1	M_Albo_Cave1133	1	33	12/04/2016	Spring	40.49	9.59	267	9.18	2.69	0.945	NA	NA	NA	0	0	0	0	0	0	0	0	0	0	0	0
M_Albo_Cave1	M_Albo_Cave1136	1	36	12/04/2016	Spring	40.49	9.59	267	3.84	5.86	0.925	NA	NA	NA	0	0	0	0	0	0	0	0	0	0	0	0
M_Albo_Cave1	M_Albo_Cave1139	1	39	12/04/2016	Spring	40.49	9.59	267	3.76	1.97	0.95	NA	NA	NA	0	0	0	0	0	0	0	0	0	0	0	0
M_Albo_Cave1	M_Albo_Cave1142	1	42	12/04/2016	Spring	40.49	9.59	267	1.7	0.65	0.94	NA	NA	NA	0	0	0	0	0	0	0	0	0	0	0	0
M_Albo_Cave1	M_Albo_Cave1145	1	45	12/04/2016	Spring	40.49	9.59	267	1.03	0.29	0.955	NA	NA	NA	0	0	0	0	0	0	0	0	0	0	0	0
M_Albo_Cave1	M_Albo_Cave1221	2	21	12/04/2016	Spring	40.49	9.59	267	1.74	0.68	0.875	NA	NA	NA	0	0	0	0	0	0	0	0	1	0	0	0
M_Albo_Cave1	M_Albo_Cave1224	2	24	12/04/2016	Spring	40.49	9.59	267	1.95	1.46	0.785	NA	NA	NA	0	0	0	0	0	0	0	0	1	0	0	0
M_Albo_Cave1	M_Albo_Cave1227	2	27	12/04/2016	Spring	40.49	9.59	267	2.08	1.11	0.825	NA	NA	NA	0	0	0	0	0	0	0	0	1	0	0	0
M_Albo_Cave1	M_Albo_Cave1230	2	30	12/04/2016	Spring	40.49	9.59	267	2.7	1.38	0.74	NA	NA	NA	0	0	0	0	0	0	0	0	1	0	0	0
M_Albo_Cave1	M_Albo_Cave1233	2	33	12/04/2016	Spring	40.49	9.59	267	2.67	1.23	0.85	NA	NA	NA	0	0	0	0	0	0	0	0	1	1	0	0
M_Albo_Cave1	M_Albo_Cave1236	2	36	12/04/2016	Spring	40.49	9.59	267	1.67	1.37	0.825	NA	NA	NA	0	0	0	0	0	0	0	0	1	0	0	0
M_Albo_Cave1	M_Albo_Cave1239	2	39	12/04/2016	Spring	40.49	9.59	267	0.73	1.68	0.73	NA	NA	NA	1	0	0	0	0	0	0	0	0	0	0	0
M_Albo_Cave1	M_Albo_Cave1330	3	30	12/04/2016	Spring	40.49	9.59	267	5.87	2.43	0.88	NA	NA	NA	0	0	0	0	0	0	0	0	1	0	0	0
M_Albo_Cave1	M_Albo_Cave1333	3	33	12/04/2016	Spring	40.49	9.59	267	4.53	5.03	0.805	NA	NA	NA	0	0	0	0	0	0	0	0	1	0	0	0
M_Albo_Cave1	M_Albo_Cave1336	3	36	12/04/2016	Spring	40.49	9.59	267	3.31	3.9	0.9	NA	NA	NA	0	0	0	0	0	0	0	0	1	1	0	0
M_Albo_Cave1	M_Albo_Cave1339	3	39	12/04/2016	Spring	40.49	9.59	267	2.7	2.96	0.895	NA	NA	NA	0	0	0	0	0	0	0	0	0	0	0	0
M_Albo_Cave1	M_Albo_Cave1342	3	42	12/04/2016	Spring	40.49	9.59	267	2.15	1.49	0.9	NA	NA	NA	0	0	0	0	0	0	0	0	0	1	0	0
M_Albo_Cave1	M_Albo_Cave1345	3	45	12/04/2016	Spring	40.49	9.59	267	4.2	2.33	0.89	NA	NA	NA	0	0	0	0	0	0	0	0	1	2	0	0
M_Albo_Cave1	M_Albo_Cave1348	3	48	12/04/2016	Spring	40.49	9.59	267	2.25	0.97	0.89	NA	NA	NA	0	0	0	0	0	0	0	0	1	0	0	0
M_Albo_Cave1	M_Albo_Cave1351	3	51	12/04/2016	Spring	40.49	9.59	267	1.59	1.55	0.905	NA	NA	NA	0	0	0	0	0	0	0	0	0	0	0	0
M_Albo_Cave1	M_Albo_Cave1354	3	54	12/04/2016	Spring	40.49	9.59	267	5.38	2.98	0.905	NA	NA	NA	0	0	0	0	0	0	0	0	1	0	0	0
M_Albo_Cave1	M_Albo_Cave1357	3	57	12/04/2016	Spring	40.49	9.59	267	2.47	2.29	0.78	NA	NA	NA	0	0	0	0	0	0	0	0	1	0	0	0
M_Albo_Cave1	M_Albo_Cave1360	3	60	12/04/2016	Spring	40.49	9.59	267	2.17	1.67	0.9	NA	NA	NA	0	0	0	0	0	0	0	0	1	1	1	0
M_Albo_Cave1	M_Albo_Cave1363	3	63	12/04/2016	Spring	40.49	9.59	267	1.58	1.73	0.705	NA	NA	NA	0	0	0	0	0	0	0	0	1	1	1	0
M_Albo_Cave1	M_Albo_Cave1366	3	66	12/04/2016	Spring	40.49	9.59	267	0.58	1.42	0.58	NA	NA	NA	0	0	0	0	0	0	0	0	1	0	0	0
M_Albo_Cave1	M_Albo_Cave1369	3	69	12/04/2016	Spring	40.49	9.59	267	1.28	3.89	0.805	NA	NA	NA	0	0	0	0	0	0	0	0	1	0	0	1
M_Albo_Cave1	M_Albo_Cave1372	3	72	12/04/2016	Spring	40.49	9.59	267	1.22	0.69	0.9	NA	NA	NA	0	1	0	0	1	1	1	0	1	0	0	0
M_Albo_Cave1	M_Albo_Cave1375	3	75	12/04/2016	Spring	40.49	9.59	267	2.41	0.94	0.895	NA	NA	NA	0	1	0	0	1	1	1	0	1	0	0	0
M_Albo_Cave1	M_Albo_Cave1433	4	33	12/04/2016	Spring	40.49	9.59	267	3.89	3.7	0.885	NA	NA	NA	0	0	0	0	0	0	0	0	1	0	0	0
M_Albo_Cave1	M_Albo_Cave1436	4	36	12/04/2016	Spring	40.49	9.59	267	2.34	1	0.91	NA	NA	NA	0	0	0	0	0	0	0	0	0	0	0	0
M_Albo_Cave1	M_Albo_Cave1439	4	39	12/04/2016	Spring	40.49	9.59	267	1.57	0.75	0.745	NA	NA	NA	0	0	0	0	0	0	0	0	0	0	0	0
M_Albo_Cave1	M_Albo_Cave1557	5	57	12/04/2016	Spring	40.49	9.59	267	2.24	1.26	0.87	NA	NA	NA	0	1	1	1	0	0	1	0	0	0	0	0
M_Albo_Cave1	M_Albo_Cave1560	5	60	12/04/2016	Spring	40.49	9.59	267	9.32	3.16	0.84	NA	NA	NA	0	0	0	0	0	0	0	0	0	0	0	0
M_Albo_Cave1	M_Albo_Cave1660	6	60	12/04/2016	Spring	40.49	9.59	267	5.16	1.8	0.885	NA	NA	NA	0	0	0	0	0	0	0	0	0	0	0	0
M_Albo_Cave1	M_Albo_Cave1766	7	66	12/04/2016	Spring	40.49	9.59	267	0.93	0.63	0.965	NA	NA	NA	0	0	0	0	0	0	0	0	0	1	0	0
M_Albo_Cave1	M_Albo_Cave1769	7	69	12/04/2016	Spring	40.49	9.59	267	0.75	0.62	0.75	NA	NA	NA	0	0	0	0	0	0	0	0	0	0	0	0
M_Albo_Cave1	M_Albo_Cave1863	8	63	12/04/2016	Spring	40.49	9.59	267	2.34	1.81	0.86	NA	NA	NA	0	0	0	0	0	0	0	0	1	0	0	0
M_Albo_Cave1	M_Albo_Cave1866	8	66	12/04/2016	Spring	40.49	9.59	267	2.61	1.22	0.785	NA	NA	NA	0	0	0	0	0	0	0	0	1	0	0	0
M_Albo_Cave1	M_Albo_Cave1869	8	69	12/04/2016	Spring	40.49	9.59	267	1.83	1.9	0.82	NA	NA	NA	0	1	0	0	1	1	1	0	0	1	0	0
M_Albo_Cave1	M_Albo_Cave113	1	3	24/06/2016	Summer	40.49	9.59	267	1.88	2	0.8	NA	NA	NA	0	0	0	0	0	0	0	0	0	0	13	0
M_Albo_Cave1	M_Albo_Cave116	1	6	24/06/2016	Summer	40.49	9.59	267	0.77	1.55	0.82	NA	NA	NA	0	0	0	0	0	0	0	0	1	0	18	0
M_Albo_Cave1	M_Albo_Cave119	1	9	24/06/2016	Summer	40.49	9.59	267	2.5	0.67	0.9	NA	NA	NA	0	0	0	0	0	0	0	0	1	0	9	0
M_Albo_Cave1	M_Albo_Cave1112	1	12	24/06/2016	Summer	40.49	9.59	267	1.68	2.11	0.845	NA	NA	NA	0	0	0	0	0	0	0	0	1	0	1	0
M_Albo_Cave1	M_Albo_Cave1115	1	15	24/06/2016	Summer	40.49	9.59	267	4.74	1.76	0.8	NA	NA	NA	0	1	2	1	0	0	2	0	1	0	2	0
M_Albo_Cave1	M_Albo_Cave1118	1	18	24/06/2016	Summer	40.49	9.59	267	7.81	2.49	0.905	NA	NA	NA	0	0	0	0	0	0	0	0	1	0	0	0
M_Albo_Cave1	M_Albo_Cave1121	1	21	24/06/2016	Summer	40.49	9.59	267	9.01	2.41	0.945	NA	NA	NA	0	0	0	0	0	0	0	0	1	0	0	0
M_Albo_Cave1	M_Albo_Cave1124	1	24	24/06/2016	Summer	40.49	9.59	267	6.29	3.68	0.925	NA	NA	NA	0	0	0	0	0	0	0	0	1	0	0	0
M_Albo_Cave1	M_Albo_Cave1127	1	27	24/06/2016	Summer	40.49	9.59	267	5.71	3.06	0.905	NA	NA	NA	0	0	0	0	0	0	0	0	1	0	0	0
M_Albo_Cave1	M_Albo_Cave1130	1	30	24/06/2016	Summer	40.49	9.59	267	6.42	2.59	0.92	NA	NA	NA	0	0	0	0	0	0	0	0	1	0	0	0
M_Albo_Cave1	M_Albo_Cave1133	1	33	24/06/2016	Summer	40.49	9.59	267	9.18	2.69	0.945	NA	NA	NA	1	0	0	0	0	0	0	0	1	0	0	0
M_Albo_Cave1	M_Albo_Cave1136	1	36	24/06/2016	Summer	40.49	9.59	267	3.84	5.86	0.925	NA	NA	NA	0	0	0	0	0	0	0	0	1	0	0	0
M_Albo_Cave1	M_Albo_Cave1139	1	39	24/06/2016	Summer	40.49	9.59	267	3.76	1.97	0.95	NA	NA	NA	0	0	0	0	0	0	0	0	1	0	0	0
M_Albo_Cave1	M_Albo_Cave1142	1	42	24/06/2016	Summer	40.49	9.59	267	1.7	0.65	0.94	NA	NA	NA	0	0	0	0	0	0	0	0	1	0	0	0
M_Albo_Cave1	M_Albo_Cave1145	1	45	24/06/2016	Summer	40.49	9.59	267	1.03	0.29	0.955	NA	NA	NA	0	0	0	0	0	0	0	0	1	0	0	0
M_Albo_Cave1	M_Albo_Cave1221	2	21	24/06/2016	Summer	40.49	9.59	267	1.74	0.68	0.875	NA	NA	NA	0	0	0	0	0	0	0	0	1	0	0	0
M_Albo_Cave1	M_Albo_Cave1224	2	24	24/06/2016	Summer	40.49	9.59	267	1.95	1.46	0.785	NA	NA	NA	0	0	0	0	0	0	0	0	1	0	0	0
M_Albo_Cave1	M_Albo_Cave1227	2	27	24/06/2016	Summer	40.49	9.59	267	2.08	1.11	0.825	NA	NA	NA	0	0	0	0	0	0	0	0	1	0	0	0
M_Albo_Cave1	M_Albo_Cave1230	2	30	24/06/2016	Summer	40.49	9.59	267	2.7	1.38	0.74	NA	NA	NA	0	0	0	0	0	0	0	0	1	0	0	0
M_Albo_Cave1	M_Albo_Cave1233	2	33	24/06/2016	Summer	40.49	9.59	267	2.67	1.23	0.85	NA	NA	NA	0	0	0	0	0	0	0	0	1	0	0	0
M_Albo_Cave1	M_Albo_Cave1236	2	36	24/06/2016	Summer	40.49	9.59	267	1.67	1.37	0.825	NA	NA	NA	0	0	0	0	0	0	0	0	1	0	0	0
M_Albo_Cave1	M_Albo_Cave1239	2	39	24/06/2016	Summer	40.49	9.59	267	0.73	1.68	0.73	NA	NA	NA	0	0	0	0	0	0	0	0	1	0	0	0
M_Albo_Cave1	M_Albo_Cave1330	3	30	24/06/2016	Summer	40.49	9.59	267	5.87	2.43	0.88	NA	NA	NA	0	0	0	0	0	0	0	0	1	0	0	0
M_Albo_Cave1	M_Albo_Cave1333	3	33	24/06/2016	Summer	40.49	9.59	267	4.53	5.03	0.805	NA	NA	NA	0	0	0	0	0	0	0	0	1	0	0	0
M_Albo_Cave1	M_Albo_Cave1336	3	36	24/06/2016	Summer	40.49	9.59	267	3.31	3.9	0.9	NA	NA	NA	0	0	0	0	0	0	0	0	1	0	0	0
M_Albo_Cave1	M_Albo_Cave1339	3	39	24/06/2016	Summer	40.49	9.59	267	2.7	2.96	0.895	NA	NA	NA	0	0	0	0	0	0	0	0	1	0	0	0
M_Albo_Cave1	M_Albo_Cave1342	3	42	24/06/2016	Summer	40.49	9.59	267	2.15	1.49	0.9	NA	NA	NA	0	0	0	0	0	0	0	0	1	0	0	0
M_Albo_Cave1	M_Albo_Cave1345	3	45	24/06/2016	Summer	40.49	9.59	267	4.2	2.33	0.89	NA	NA	NA	0	1	2	1	0	0	2	0	1	0	0	0
M_Albo_Cave1	M_Albo_Cave1348	3	48	24/06/2016	Summer	40.49	9.59	267	2.25	0.97	0.89	NA	NA	NA	0	0	0	0	0	0	0	0	1	0	0	0
M_Albo_Cave1	M_Albo_Cave1351	3	51	24/06/2016	Summer	40.49	9.59	267	1.59	1.55	0.905	NA	NA	NA	0	0	0	0	0	0	0	0	1	0	0	0
M_Albo_Cave1	M_Albo_Cave1354	3	54	24/06/2016	Summer	40.49	9.59	267	5.38	2.98	0.905	NA	NA	NA	0	0	0	0	0	0	0	0	1	0	0	0
M_Albo_Cave1	M_Albo_Cave1357	3	57	24/06/2016	Summer	40.49	9.59	267	2.47	2.29	0.78	NA	NA	NA	0	0	0	0	0	0	0	0	1	0	0	0
M_Albo_Cave1	M_Albo_Cave1360	3	60	24/06/2016	Summer	40.49	9.59	267	2.17	1.67	0.9	NA	NA	NA	0	0	0	0	0	0	0	0	1	0	7	0
M_Albo_Cave1	M_Albo_Cave1363	3	63	24/06/2016	Summer	40.49	9.59	267	1.58	1.73	0.705	NA	NA	NA	0	0	0	0	0	0	0	0	1	0	5	0
M_Albo_Cave1	M_Albo_Cave1366	3	66	24/06/2016	Summer	40.49	9.59	267	0.58	1.42	0.58	NA	NA	NA	0	0	0	0	0	0	0	0	1	0	0	0
M_Albo_Cave1	M_Albo_Cave1369	3	69	24/06/2016	Summer	40.49	9.59	267	1.28	3.89	0.805	NA	NA	NA	0	0	0	0	0	0	0	0	1	0	0	0
M_Albo_Cave1	M_Albo_Cave1372	3	72	24/06/2016	Summer	40.49	9.59	267	1.22	0.69	0.9	NA	NA	NA	0	0	0	0	0	0	0	0	1	0	0	0
M_Albo_Cave1	M_Albo_Cave1375	3	75	24/06/2016	Summer	40.49	9.59	267	2.41	0.94	0.895	NA	NA	NA	1	0	0	0	0	0	0	0	1	0	0	0
M_Albo_Cave1	M_Albo_Cave1433	4	33	24/06/2016	Summer	40.49	9.59	267	3.89	3.7	0.885	NA	NA	NA	0	0	0	0	0	0	0	0	1	0	0	0
M_Albo_Cave1	M_Albo_Cave1436	4	36	24/06/2016	Summer	40.49	9.59	267	2.34	1	0.91	NA	NA	NA	0	0	0	0	0	0	0	0	0	0	0	0
M_Albo_Cave1	M_Albo_Cave1439	4	39	24/06/2016	Summer	40.49	9.59	267	1.57	0.75	0.745	NA	NA	NA	0	0	0	0	0	0	0	0	1	0	0	0
M_Albo_Cave1	M_Albo_Cave1557	5	57	24/06/2016	Summer	40.49	9.59	267	2.24	1.26	0.87	NA	NA	NA	0	1	1	1	0	0	1	0	1	0	0	0
M_Albo_Cave1	M_Albo_Cave1560	5	60	24/06/2016	Summer	40.49	9.59	267	9.32	3.16	0.84	NA	NA	NA	0	0	0	0	0	0	0	0	1	0	0	1
M_Albo_Cave1	M_Albo_Cave1660	6	60	24/06/2016	Summer	40.49	9.59	267	5.16	1.8	0.885	NA	NA	NA	0	1	0	0	1	1	1	0	1	1	0	0
M_Albo_Cave1	M_Albo_Cave1766	7	66	24/06/2016	Summer	40.49	9.59	267	0.93	0.63	0.965	NA	NA	NA	1	0	0	0	0	0	0	0	1	0	0	0
M_Albo_Cave1	M_Albo_Cave1769	7	69	24/06/2016	Summer	40.49	9.59	267	0.75	0.62	0.75	NA	NA	NA	0	1	2	1	0	0	2	0	1	0	0	0
M_Albo_Cave1	M_Albo_Cave1863	8	63	24/06/2016	Summer	40.49	9.59	267	2.34	1.81	0.86	NA	NA	NA	0	0	0	0	0	0	0	0	1	0	0	0
M_Albo_Cave1	M_Albo_Cave1866	8	66	24/06/2016	Summer	40.49	9.59	267	2.61	1.22	0.785	NA	NA	NA	0	0	0	0	0	0	0	0	1	0	0	0
M_Albo_Cave1	M_Albo_Cave1869	8	69	24/06/2016	Summer	40.49	9.59	267	1.83	1.9	0.82	NA	NA	NA	0	1	1	1	0	0	1	0	1	0	0	0
M_Albo_Cave2	M_Albo_Cave213	1	3	20/10/2015	Autumn	40.51	9.61	116	1.44	1.69	0.77	NA	NA	NA	0	0	0	0	0	0	0	0	0	0	0	0
M_Albo_Cave2	M_Albo_Cave216	1	6	20/10/2015	Autumn	40.51	9.61	116	2.33	2	0.83	NA	NA	NA	1	0	0	0	0	0	0	0	0	1	0	1
M_Albo_Cave2	M_Albo_Cave219	1	9	20/10/2015	Autumn	40.51	9.61	116	2.66	3.21	0.8	NA	NA	NA	0	0	0	0	0	0	0	0	0	1	0	0
M_Albo_Cave2	M_Albo_Cave2112	1	12	20/10/2015	Autumn	40.51	9.61	116	2.07	3.16	0.82	NA	NA	NA	0	0	0	0	0	0	0	0	0	0	0	0
M_Albo_Cave2	M_Albo_Cave2115	1	15	20/10/2015	Autumn	40.51	9.61	116	2.88	1.48	0.835	NA	NA	NA	0	1	0	0	1	1	1	0	0	0	0	0
M_Albo_Cave2	M_Albo_Cave2118	1	18	20/10/2015	Autumn	40.51	9.61	116	3.88	0.85	0.815	NA	NA	NA	0	0	0	0	0	0	0	0	0	0	1	0
M_Albo_Cave2	M_Albo_Cave2121	1	21	20/10/2015	Autumn	40.51	9.61	116	3.35	3.03	0.825	NA	NA	NA	0	0	0	0	0	0	0	0	0	0	0	0
M_Albo_Cave2	M_Albo_Cave2124	1	24	20/10/2015	Autumn	40.51	9.61	116	3.56	3.78	0.72	NA	NA	NA	0	0	0	0	0	0	0	0	0	0	0	0
M_Albo_Cave2	M_Albo_Cave2127	1	27	20/10/2015	Autumn	40.51	9.61	116	2.87	2.04	0.855	NA	NA	NA	0	0	0	0	0	0	0	0	0	0	0	0
M_Albo_Cave2	M_Albo_Cave2130	1	30	20/10/2015	Autumn	40.51	9.61	116	2.53	2.21	0.895	NA	NA	NA	0	0	0	0	0	0	0	0	0	0	0	0
M_Albo_Cave2	M_Albo_Cave2133	1	33	20/10/2015	Autumn	40.51	9.61	116	1.84	3.09	0.775	NA	NA	NA	0	0	0	0	0	0	0	0	0	1	0	0
M_Albo_Cave2	M_Albo_Cave2136	1	36	20/10/2015	Autumn	40.51	9.61	116	1.53	1.94	0.825	NA	NA	NA	0	0	0	0	0	0	0	0	0	0	0	0
M_Albo_Cave2	M_Albo_Cave2139	1	39	20/10/2015	Autumn	40.51	9.61	116	1.97	1.96	0.725	NA	NA	NA	0	0	0	0	0	0	0	0	0	0	0	0
M_Albo_Cave2	M_Albo_Cave2142	1	42	20/10/2015	Autumn	40.51	9.61	116	1.91	1.66	0.64	NA	NA	NA	0	0	0	0	0	0	0	0	0	0	0	0
M_Albo_Cave2	M_Albo_Cave2145	1	45	20/10/2015	Autumn	40.51	9.61	116	1.93	3.17	0.595	NA	NA	NA	0	0	0	0	0	0	0	0	0	0	0	0
M_Albo_Cave2	M_Albo_Cave2148	1	48	20/10/2015	Autumn	40.51	9.61	116	2.11	2.54	0.805	NA	NA	NA	0	0	0	0	0	0	0	0	0	0	0	0
M_Albo_Cave2	M_Albo_Cave2151	1	51	20/10/2015	Autumn	40.51	9.61	116	2.05	3.78	0.87	NA	NA	NA	0	1	0	0	1	1	1	0	0	0	0	0
M_Albo_Cave2	M_Albo_Cave2154	1	54	20/10/2015	Autumn	40.51	9.61	116	2.87	3.43	0.885	NA	NA	NA	0	0	0	0	0	0	0	0	0	0	0	0
M_Albo_Cave2	M_Albo_Cave2157	1	57	20/10/2015	Autumn	40.51	9.61	116	3.5	4.68	0.805	NA	NA	NA	0	0	0	0	0	0	0	0	0	0	0	0
M_Albo_Cave2	M_Albo_Cave2160	1	60	20/10/2015	Autumn	40.51	9.61	116	1.79	2.3	0.79	NA	NA	NA	0	0	0	0	0	0	0	0	0	0	0	0
M_Albo_Cave2	M_Albo_Cave2239	2	39	20/10/2015	Autumn	40.51	9.61	116	1.31	1.17	0.4	NA	NA	NA	0	0	0	0	0	0	0	0	0	0	0	0
M_Albo_Cave2	M_Albo_Cave2242	2	42	20/10/2015	Autumn	40.51	9.61	116	1.68	2.55	0.4	NA	NA	NA	0	0	0	0	0	0	0	0	0	0	0	0
M_Albo_Cave2	M_Albo_Cave2245	2	45	20/10/2015	Autumn	40.51	9.61	116	2	1.71	0.4	NA	NA	NA	0	0	0	0	0	0	0	0	0	0	0	0
M_Albo_Cave2	M_Albo_Cave2248	2	48	20/10/2015	Autumn	40.51	9.61	116	2.12	2.93	0.4	NA	NA	NA	1	0	0	0	0	0	0	0	0	1	0	0
M_Albo_Cave2	M_Albo_Cave2251	2	51	20/10/2015	Autumn	40.51	9.61	116	1.35	1.55	0.4	NA	NA	NA	0	0	0	0	0	0	0	0	0	0	0	0
M_Albo_Cave2	M_Albo_Cave2254	2	54	20/10/2015	Autumn	40.51	9.61	116	2.52	1.27	0.4	NA	NA	NA	0	0	0	0	0	0	0	0	0	0	0	0
M_Albo_Cave2	M_Albo_Cave2257	2	57	20/10/2015	Autumn	40.51	9.61	116	2.17	1.98	0.4	NA	NA	NA	0	0	0	0	0	0	0	0	0	0	0	0
M_Albo_Cave2	M_Albo_Cave236	3	6	20/10/2015	Autumn	40.51	9.61	116	1.13	4.24	0.81	NA	NA	NA	0	0	0	0	0	0	0	0	0	0	0	0
M_Albo_Cave2	M_Albo_Cave239	3	9	20/10/2015	Autumn	40.51	9.61	116	1.93	1.95	0.81	NA	NA	NA	0	0	0	0	0	0	0	0	0	0	0	0
M_Albo_Cave2	M_Albo_Cave243	4	3	20/10/2015	Autumn	40.51	9.61	116	0.85	1.04	0.755	NA	NA	NA	0	0	0	0	0	0	0	0	0	0	0	0
M_Albo_Cave2	M_Albo_Cave246	4	6	20/10/2015	Autumn	40.51	9.61	116	1.01	1.48	0.845	NA	NA	NA	0	0	0	0	0	0	0	0	0	0	0	0
M_Albo_Cave2	M_Albo_Cave249	4	9	20/10/2015	Autumn	40.51	9.61	116	0.81	1.66	0.735	NA	NA	NA	0	0	0	0	0	0	0	0	0	0	0	0
M_Albo_Cave2	M_Albo_Cave2412	4	12	20/10/2015	Autumn	40.51	9.61	116	0.4	0.95	0.905	NA	NA	NA	0	0	0	0	0	0	0	0	0	0	0	0
M_Albo_Cave2	M_Albo_Cave213	1	3	28/01/2016	Winter	40.51	9.61	116	1.44	1.69	0.77	NA	NA	NA	0	0	0	0	0	0	0	0	0	0	1	1
M_Albo_Cave2	M_Albo_Cave216	1	6	28/01/2016	Winter	40.51	9.61	116	2.33	2	0.83	NA	NA	NA	0	0	0	0	0	0	0	0	0	2	0	0
M_Albo_Cave2	M_Albo_Cave219	1	9	28/01/2016	Winter	40.51	9.61	116	2.66	3.21	0.8	NA	NA	NA	0	0	0	0	0	0	0	0	0	0	0	0
M_Albo_Cave2	M_Albo_Cave2112	1	12	28/01/2016	Winter	40.51	9.61	116	2.07	3.16	0.82	NA	NA	NA	0	0	0	0	0	0	0	0	0	0	0	0
M_Albo_Cave2	M_Albo_Cave2115	1	15	28/01/2016	Winter	40.51	9.61	116	2.88	1.48	0.835	NA	NA	NA	0	0	0	0	0	0	0	0	0	0	0	0
M_Albo_Cave2	M_Albo_Cave2118	1	18	28/01/2016	Winter	40.51	9.61	116	3.88	0.85	0.815	NA	NA	NA	0	1	0	0	1	1	1	0	0	0	0	0
M_Albo_Cave2	M_Albo_Cave2121	1	21	28/01/2016	Winter	40.51	9.61	116	3.35	3.03	0.825	NA	NA	NA	0	0	0	0	0	0	0	0	0	0	0	0
M_Albo_Cave2	M_Albo_Cave2124	1	24	28/01/2016	Winter	40.51	9.61	116	3.56	3.78	0.72	NA	NA	NA	0	0	0	0	0	0	0	0	0	0	0	0
M_Albo_Cave2	M_Albo_Cave2127	1	27	28/01/2016	Winter	40.51	9.61	116	2.87	2.04	0.855	NA	NA	NA	0	0	0	0	0	0	0	0	0	0	0	0
M_Albo_Cave2	M_Albo_Cave2130	1	30	28/01/2016	Winter	40.51	9.61	116	2.53	2.21	0.895	NA	NA	NA	0	0	0	0	0	0	0	0	0	0	0	0
M_Albo_Cave2	M_Albo_Cave2133	1	33	28/01/2016	Winter	40.51	9.61	116	1.84	3.09	0.775	NA	NA	NA	0	0	0	0	0	0	0	0	0	0	0	0
M_Albo_Cave2	M_Albo_Cave2136	1	36	28/01/2016	Winter	40.51	9.61	116	1.53	1.94	0.825	NA	NA	NA	0	0	0	0	0	0	0	0	0	0	0	1
M_Albo_Cave2	M_Albo_Cave2139	1	39	28/01/2016	Winter	40.51	9.61	116	1.97	1.96	0.725	NA	NA	NA	0	0	0	0	0	0	0	0	0	0	0	0
M_Albo_Cave2	M_Albo_Cave2142	1	42	28/01/2016	Winter	40.51	9.61	116	1.91	1.66	0.64	NA	NA	NA	0	0	0	0	0	0	0	0	0	0	0	0
M_Albo_Cave2	M_Albo_Cave2145	1	45	28/01/2016	Winter	40.51	9.61	116	1.93	3.17	0.595	NA	NA	NA	0	0	0	0	0	0	0	0	0	0	0	0
M_Albo_Cave2	M_Albo_Cave2148	1	48	28/01/2016	Winter	40.51	9.61	116	2.11	2.54	0.805	NA	NA	NA	0	0	0	0	0	0	0	0	0	0	0	0
M_Albo_Cave2	M_Albo_Cave2151	1	51	28/01/2016	Winter	40.51	9.61	116	2.05	3.78	0.87	NA	NA	NA	0	0	0	0	0	0	0	0	0	0	0	0
M_Albo_Cave2	M_Albo_Cave2154	1	54	28/01/2016	Winter	40.51	9.61	116	2.87	3.43	0.885	NA	NA	NA	0	0	0	0	0	0	0	0	0	0	0	0
M_Albo_Cave2	M_Albo_Cave2157	1	57	28/01/2016	Winter	40.51	9.61	116	3.5	4.68	0.805	NA	NA	NA	0	0	0	0	0	0	0	0	0	0	0	0
M_Albo_Cave2	M_Albo_Cave2160	1	60	28/01/2016	Winter	40.51	9.61	116	1.79	2.3	0.79	NA	NA	NA	0	0	0	0	0	0	0	0	0	0	0	0
M_Albo_Cave2	M_Albo_Cave2239	2	39	28/01/2016	Winter	40.51	9.61	116	1.31	1.17	0.4	NA	NA	NA	0	0	0	0	0	0	0	0	0	0	0	0
M_Albo_Cave2	M_Albo_Cave2242	2	42	28/01/2016	Winter	40.51	9.61	116	1.68	2.55	0.4	NA	NA	NA	0	0	0	0	0	0	0	0	0	0	0	0
M_Albo_Cave2	M_Albo_Cave2245	2	45	28/01/2016	Winter	40.51	9.61	116	2	1.71	0.4	NA	NA	NA	0	0	0	0	0	0	0	0	0	0	0	0
M_Albo_Cave2	M_Albo_Cave2248	2	48	28/01/2016	Winter	40.51	9.61	116	2.12	2.93	0.4	NA	NA	NA	0	0	0	0	0	0	0	0	0	0	0	0
M_Albo_Cave2	M_Albo_Cave2251	2	51	28/01/2016	Winter	40.51	9.61	116	1.35	1.55	0.4	NA	NA	NA	0	0	0	0	0	0	0	0	0	0	0	0
M_Albo_Cave2	M_Albo_Cave2254	2	54	28/01/2016	Winter	40.51	9.61	116	2.52	1.27	0.4	NA	NA	NA	0	0	0	0	0	0	0	0	0	0	0	0
M_Albo_Cave2	M_Albo_Cave2257	2	57	28/01/2016	Winter	40.51	9.61	116	2.17	1.98	0.4	NA	NA	NA	0	0	0	0	0	0	0	0	0	0	0	0
M_Albo_Cave2	M_Albo_Cave236	3	6	28/01/2016	Winter	40.51	9.61	116	1.13	4.24	0.81	NA	NA	NA	0	0	0	0	0	0	0	0	0	0	0	0
M_Albo_Cave2	M_Albo_Cave239	3	9	28/01/2016	Winter	40.51	9.61	116	1.93	1.95	0.81	NA	NA	NA	0	0	0	0	0	0	0	0	0	0	0	0
M_Albo_Cave2	M_Albo_Cave243	4	3	28/01/2016	Winter	40.51	9.61	116	0.85	1.04	0.755	NA	NA	NA	0	0	0	0	0	0	0	0	0	0	0	0
M_Albo_Cave2	M_Albo_Cave246	4	6	28/01/2016	Winter	40.51	9.61	116	1.01	1.48	0.845	NA	NA	NA	0	0	0	0	0	0	0	0	0	0	0	0
M_Albo_Cave2	M_Albo_Cave249	4	9	28/01/2016	Winter	40.51	9.61	116	0.81	1.66	0.735	NA	NA	NA	0	0	0	0	0	0	0	0	0	0	0	0
M_Albo_Cave2	M_Albo_Cave2412	4	12	28/01/2016	Winter	40.51	9.61	116	0.4	0.95	0.905	NA	NA	NA	0	0	0	0	0	0	0	0	0	0	0	0
M_Albo_Cave2	M_Albo_Cave213	1	3	12/04/2016	Spring	40.51	9.61	116	1.44	1.69	0.77	NA	NA	NA	0	0	0	0	0	0	0	0	0	0	0	3
M_Albo_Cave2	M_Albo_Cave216	1	6	12/04/2016	Spring	40.51	9.61	116	2.33	2	0.83	NA	NA	NA	1	0	0	0	0	0	0	0	1	5	1	1
M_Albo_Cave2	M_Albo_Cave219	1	9	12/04/2016	Spring	40.51	9.61	116	2.66	3.21	0.8	NA	NA	NA	0	0	0	0	0	0	0	0	0	0	0	0
M_Albo_Cave2	M_Albo_Cave2112	1	12	12/04/2016	Spring	40.51	9.61	116	2.07	3.16	0.82	NA	NA	NA	0	0	0	0	0	0	0	0	1	1	0	0
M_Albo_Cave2	M_Albo_Cave2115	1	15	12/04/2016	Spring	40.51	9.61	116	2.88	1.48	0.835	NA	NA	NA	1	1	0	0	1	1	1	0	1	0	0	0
M_Albo_Cave2	M_Albo_Cave2118	1	18	12/04/2016	Spring	40.51	9.61	116	3.88	0.85	0.815	NA	NA	NA	0	0	0	0	0	0	0	0	0	0	0	0
M_Albo_Cave2	M_Albo_Cave2121	1	21	12/04/2016	Spring	40.51	9.61	116	3.35	3.03	0.825	NA	NA	NA	0	0	0	0	0	0	0	0	1	0	0	0
M_Albo_Cave2	M_Albo_Cave2124	1	24	12/04/2016	Spring	40.51	9.61	116	3.56	3.78	0.72	NA	NA	NA	0	0	0	0	0	0	0	0	1	0	0	0
M_Albo_Cave2	M_Albo_Cave2127	1	27	12/04/2016	Spring	40.51	9.61	116	2.87	2.04	0.855	NA	NA	NA	0	0	0	0	0	0	0	0	1	0	0	0
M_Albo_Cave2	M_Albo_Cave2130	1	30	12/04/2016	Spring	40.51	9.61	116	2.53	2.21	0.895	NA	NA	NA	0	0	0	0	0	0	0	0	1	0	0	0
M_Albo_Cave2	M_Albo_Cave2133	1	33	12/04/2016	Spring	40.51	9.61	116	1.84	3.09	0.775	NA	NA	NA	0	0	0	0	0	0	0	0	1	0	0	2
M_Albo_Cave2	M_Albo_Cave2136	1	36	12/04/2016	Spring	40.51	9.61	116	1.53	1.94	0.825	NA	NA	NA	0	0	0	0	0	0	0	0	1	0	0	0
M_Albo_Cave2	M_Albo_Cave2139	1	39	12/04/2016	Spring	40.51	9.61	116	1.97	1.96	0.725	NA	NA	NA	0	0	0	0	0	0	0	0	1	0	0	0
M_Albo_Cave2	M_Albo_Cave2142	1	42	12/04/2016	Spring	40.51	9.61	116	1.91	1.66	0.64	NA	NA	NA	0	0	0	0	0	0	0	0	1	0	0	0
M_Albo_Cave2	M_Albo_Cave2145	1	45	12/04/2016	Spring	40.51	9.61	116	1.93	3.17	0.595	NA	NA	NA	0	0	0	0	0	0	0	0	1	0	0	0
M_Albo_Cave2	M_Albo_Cave2148	1	48	12/04/2016	Spring	40.51	9.61	116	2.11	2.54	0.805	NA	NA	NA	0	0	0	0	0	0	0	0	1	0	0	0
M_Albo_Cave2	M_Albo_Cave2151	1	51	12/04/2016	Spring	40.51	9.61	116	2.05	3.78	0.87	NA	NA	NA	0	0	0	0	0	0	0	0	1	0	0	0
M_Albo_Cave2	M_Albo_Cave2154	1	54	12/04/2016	Spring	40.51	9.61	116	2.87	3.43	0.885	NA	NA	NA	0	0	0	0	0	0	0	0	1	0	0	0
M_Albo_Cave2	M_Albo_Cave2157	1	57	12/04/2016	Spring	40.51	9.61	116	3.5	4.68	0.805	NA	NA	NA	0	0	0	0	0	0	0	0	1	0	0	0
M_Albo_Cave2	M_Albo_Cave2160	1	60	12/04/2016	Spring	40.51	9.61	116	1.79	2.3	0.79	NA	NA	NA	0	0	0	0	0	0	0	0	1	0	0	0
M_Albo_Cave2	M_Albo_Cave2239	2	39	12/04/2016	Spring	40.51	9.61	116	1.31	1.17	0.4	NA	NA	NA	0	0	0	0	0	0	0	0	0	0	0	0
M_Albo_Cave2	M_Albo_Cave2242	2	42	12/04/2016	Spring	40.51	9.61	116	1.68	2.55	0.4	NA	NA	NA	0	0	0	0	0	0	0	0	1	0	0	0
M_Albo_Cave2	M_Albo_Cave2245	2	45	12/04/2016	Spring	40.51	9.61	116	2	1.71	0.4	NA	NA	NA	0	0	0	0	0	0	0	0	1	0	0	0
M_Albo_Cave2	M_Albo_Cave2248	2	48	12/04/2016	Spring	40.51	9.61	116	2.12	2.93	0.4	NA	NA	NA	0	0	0	0	0	0	0	0	1	0	0	0
M_Albo_Cave2	M_Albo_Cave2251	2	51	12/04/2016	Spring	40.51	9.61	116	1.35	1.55	0.4	NA	NA	NA	0	0	0	0	0	0	0	0	1	0	0	0
M_Albo_Cave2	M_Albo_Cave2254	2	54	12/04/2016	Spring	40.51	9.61	116	2.52	1.27	0.4	NA	NA	NA	0	0	0	0	0	0	0	0	0	0	0	0
M_Albo_Cave2	M_Albo_Cave2257	2	57	12/04/2016	Spring	40.51	9.61	116	2.17	1.98	0.4	NA	NA	NA	0	0	0	0	0	0	0	0	1	0	0	0
M_Albo_Cave2	M_Albo_Cave236	3	6	12/04/2016	Spring	40.51	9.61	116	1.13	4.24	0.81	NA	NA	NA	0	0	0	0	0	0	0	0	0	1	0	0
M_Albo_Cave2	M_Albo_Cave239	3	9	12/04/2016	Spring	40.51	9.61	116	1.93	1.95	0.81	NA	NA	NA	0	0	0	0	0	0	0	0	0	0	0	0
M_Albo_Cave2	M_Albo_Cave243	4	3	12/04/2016	Spring	40.51	9.61	116	0.85	1.04	0.755	NA	NA	NA	0	0	0	0	0	0	0	0	1	0	0	0
M_Albo_Cave2	M_Albo_Cave246	4	6	12/04/2016	Spring	40.51	9.61	116	1.01	1.48	0.845	NA	NA	NA	0	0	0	0	0	0	0	0	0	0	0	0
M_Albo_Cave2	M_Albo_Cave249	4	9	12/04/2016	Spring	40.51	9.61	116	0.81	1.66	0.735	NA	NA	NA	0	0	0	0	0	0	0	0	0	0	0	0
M_Albo_Cave2	M_Albo_Cave2412	4	12	12/04/2016	Spring	40.51	9.61	116	0.4	0.95	0.905	NA	NA	NA	0	0	0	0	0	0	0	0	0	0	0	0
M_Albo_Cave2	M_Albo_Cave213	1	3	26/06/2016	Summer	40.51	9.61	116	0.4	0.95	0.77	NA	NA	NA	0	0	0	0	0	0	0	0	0	0	0	0
M_Albo_Cave2	M_Albo_Cave216	1	6	26/06/2016	Summer	40.51	9.61	116	0.4	0.95	0.83	NA	NA	NA	0	0	0	0	0	0	0	0	0	0	0	0
M_Albo_Cave2	M_Albo_Cave219	1	9	26/06/2016	Summer	40.51	9.61	116	0.4	0.95	0.8	NA	NA	NA	0	0	0	0	0	0	0	0	0	1	0	0
M_Albo_Cave2	M_Albo_Cave2112	1	12	26/06/2016	Summer	40.51	9.61	116	0.4	0.95	0.82	NA	NA	NA	0	0	0	0	0	0	0	0	0	0	1	0
M_Albo_Cave2	M_Albo_Cave2115	1	15	26/06/2016	Summer	40.51	9.61	116	0.4	0.95	0.835	NA	NA	NA	0	0	0	0	0	0	0	0	1	0	2	0
M_Albo_Cave2	M_Albo_Cave2118	1	18	26/06/2016	Summer	40.51	9.61	116	0.4	0.95	0.815	NA	NA	NA	0	0	0	0	0	0	0	0	1	0	1	0
M_Albo_Cave2	M_Albo_Cave2121	1	21	26/06/2016	Summer	40.51	9.61	116	0.4	0.95	0.825	NA	NA	NA	0	1	0	0	1	1	1	0	1	0	1	0
M_Albo_Cave2	M_Albo_Cave2124	1	24	26/06/2016	Summer	40.51	9.61	116	0.4	0.95	0.72	NA	NA	NA	0	0	0	0	0	0	0	0	1	0	1	0
M_Albo_Cave2	M_Albo_Cave2127	1	27	26/06/2016	Summer	40.51	9.61	116	0.4	0.95	0.855	NA	NA	NA	0	0	0	0	0	0	0	0	1	0	0	0
M_Albo_Cave2	M_Albo_Cave2130	1	30	26/06/2016	Summer	40.51	9.61	116	0.4	0.95	0.895	NA	NA	NA	0	0	0	0	0	0	0	0	0	0	1	0
M_Albo_Cave2	M_Albo_Cave2133	1	33	26/06/2016	Summer	40.51	9.61	116	0.4	0.95	0.775	NA	NA	NA	0	0	0	0	0	0	0	0	1	0	0	1
M_Albo_Cave2	M_Albo_Cave2136	1	36	26/06/2016	Summer	40.51	9.61	116	0.4	0.95	0.825	NA	NA	NA	0	0	0	0	0	0	0	0	1	0	0	0
M_Albo_Cave2	M_Albo_Cave2139	1	39	26/06/2016	Summer	40.51	9.61	116	0.4	0.95	0.725	NA	NA	NA	0	0	0	0	0	0	0	0	0	0	0	0
M_Albo_Cave2	M_Albo_Cave2142	1	42	26/06/2016	Summer	40.51	9.61	116	0.4	0.95	0.64	NA	NA	NA	0	0	0	0	0	0	0	0	1	0	0	1
M_Albo_Cave2	M_Albo_Cave2145	1	45	26/06/2016	Summer	40.51	9.61	116	0.4	0.95	0.595	NA	NA	NA	0	0	0	0	0	0	0	0	1	0	0	0
M_Albo_Cave2	M_Albo_Cave2148	1	48	26/06/2016	Summer	40.51	9.61	116	0.4	0.95	0.805	NA	NA	NA	0	0	0	0	0	0	0	0	0	0	0	0
M_Albo_Cave2	M_Albo_Cave2151	1	51	26/06/2016	Summer	40.51	9.61	116	0.4	0.95	0.87	NA	NA	NA	0	0	0	0	0	0	0	0	0	0	0	0
M_Albo_Cave2	M_Albo_Cave2154	1	54	26/06/2016	Summer	40.51	9.61	116	0.4	0.95	0.885	NA	NA	NA	0	0	0	0	0	0	0	0	0	0	0	0
M_Albo_Cave2	M_Albo_Cave2157	1	57	26/06/2016	Summer	40.51	9.61	116	0.4	0.95	0.805	NA	NA	NA	0	0	0	0	0	0	0	0	1	0	0	0
M_Albo_Cave2	M_Albo_Cave2160	1	60	26/06/2016	Summer	40.51	9.61	116	0.4	0.95	0.79	NA	NA	NA	0	0	0	0	0	0	0	0	1	0	0	0
M_Albo_Cave2	M_Albo_Cave2239	2	39	26/06/2016	Summer	40.51	9.61	116	0.4	0.95	0.4	NA	NA	NA	0	0	0	0	0	0	0	0	1	0	0	0
M_Albo_Cave2	M_Albo_Cave2242	2	42	26/06/2016	Summer	40.51	9.61	116	0.4	0.95	0.4	NA	NA	NA	0	0	0	0	0	0	0	0	1	0	0	0
M_Albo_Cave2	M_Albo_Cave2245	2	45	26/06/2016	Summer	40.51	9.61	116	0.4	0.95	0.4	NA	NA	NA	0	0	0	0	0	0	0	0	1	0	1	0
M_Albo_Cave2	M_Albo_Cave2248	2	48	26/06/2016	Summer	40.51	9.61	116	0.4	0.95	0.4	NA	NA	NA	0	0	0	0	0	0	0	0	1	0	1	0
M_Albo_Cave2	M_Albo_Cave2251	2	51	26/06/2016	Summer	40.51	9.61	116	0.4	0.95	0.4	NA	NA	NA	0	0	0	0	0	0	0	0	1	0	0	0
M_Albo_Cave2	M_Albo_Cave2254	2	54	26/06/2016	Summer	40.51	9.61	116	0.4	0.95	0.4	NA	NA	NA	0	0	0	0	0	0	0	0	1	0	0	1
M_Albo_Cave2	M_Albo_Cave2257	2	57	26/06/2016	Summer	40.51	9.61	116	0.4	0.95	0.4	NA	NA	NA	0	0	0	0	0	0	0	0	1	0	0	0
M_Albo_Cave2	M_Albo_Cave236	3	6	26/06/2016	Summer	40.51	9.61	116	0.4	0.95	0.81	NA	NA	NA	0	0	0	0	0	0	0	0	1	0	0	0
M_Albo_Cave2	M_Albo_Cave239	3	9	26/06/2016	Summer	40.51	9.61	116	0.4	0.95	0.81	NA	NA	NA	0	0	0	0	0	0	0	0	1	0	0	0
M_Albo_Cave2	M_Albo_Cave243	4	3	26/06/2016	Summer	40.51	9.61	116	0.4	0.95	0.755	NA	NA	NA	0	0	0	0	0	0	0	0	1	0	0	0
M_Albo_Cave2	M_Albo_Cave246	4	6	26/06/2016	Summer	40.51	9.61	116	0.4	0.95	0.845	NA	NA	NA	0	0	0	0	0	0	0	0	1	0	0	0
M_Albo_Cave2	M_Albo_Cave249	4	9	26/06/2016	Summer	40.51	9.61	116	0.4	0.95	0.735	NA	NA	NA	0	0	0	0	0	0	0	0	1	0	0	0
M_Albo_Cave2	M_Albo_Cave2412	4	12	26/06/2016	Summer	40.51	9.61	116	0.4	0.95	0.905	NA	NA	NA	0	0	0	0	0	0	0	0	1	0	0	0
M_Albo_Cave3	M_Albo_Cave313	1	3	20/10/2015	Autumn	40.51	9.61	116	1.49	9.77	0.65	NA	NA	NA	1	0	0	0	0	0	0	0	0	1	0	0
M_Albo_Cave3	M_Albo_Cave316	1	6	20/10/2015	Autumn	40.51	9.61	116	4.1	1.68	0.845	NA	NA	NA	1	0	0	0	0	0	0	0	0	1	0	0
M_Albo_Cave3	M_Albo_Cave319	1	9	20/10/2015	Autumn	40.51	9.61	116	5.62	3.52	0.87	NA	NA	NA	0	0	0	0	0	0	0	0	0	0	0	0
M_Albo_Cave3	M_Albo_Cave3112	1	12	20/10/2015	Autumn	40.51	9.61	116	0.74	1.75	0.905	NA	NA	NA	1	1	0	0	1	1	1	2	0	0	0	0
M_Albo_Cave3	M_Albo_Cave329	2	9	20/10/2015	Autumn	40.51	9.61	116	1.03	2.88	0.83	NA	NA	NA	0	0	0	0	0	0	0	0	0	1	0	0
M_Albo_Cave3	M_Albo_Cave313	1	3	28/01/2016	Winter	40.51	9.61	116	1.49	9.77	0.65	NA	NA	NA	0	0	0	0	0	0	0	0	0	1	0	0
M_Albo_Cave3	M_Albo_Cave316	1	6	28/01/2016	Winter	40.51	9.61	116	4.1	1.68	0.845	NA	NA	NA	0	0	0	0	0	0	0	0	0	2	0	0
M_Albo_Cave3	M_Albo_Cave319	1	9	28/01/2016	Winter	40.51	9.61	116	5.62	3.52	0.87	NA	NA	NA	0	0	0	0	0	0	0	0	0	0	0	0
M_Albo_Cave3	M_Albo_Cave3112	1	12	28/01/2016	Winter	40.51	9.61	116	0.74	1.75	0.905	NA	NA	NA	0	1	0	0	1	1	1	0	0	0	0	0
M_Albo_Cave3	M_Albo_Cave329	2	9	28/01/2016	Winter	40.51	9.61	116	1.03	2.88	0.83	NA	NA	NA	0	0	0	0	0	0	0	0	0	0	0	0
M_Albo_Cave3	M_Albo_Cave313	1	3	12/04/2016	Spring	40.51	9.61	116	1.49	9.77	0.65	NA	NA	NA	0	0	0	0	0	0	0	0	1	0	0	0
M_Albo_Cave3	M_Albo_Cave316	1	6	12/04/2016	Spring	40.51	9.61	116	4.1	1.68	0.845	NA	NA	NA	1	0	0	0	0	0	0	0	0	3	1	0
M_Albo_Cave3	M_Albo_Cave319	1	9	12/04/2016	Spring	40.51	9.61	116	5.62	3.52	0.87	NA	NA	NA	0	0	0	0	0	0	0	0	0	0	1	0
M_Albo_Cave3	M_Albo_Cave3112	1	12	12/04/2016	Spring	40.51	9.61	116	0.74	1.75	0.905	NA	NA	NA	1	0	0	0	0	0	0	0	0	0	0	0
M_Albo_Cave3	M_Albo_Cave329	2	9	12/04/2016	Spring	40.51	9.61	116	1.03	2.88	0.83	NA	NA	NA	0	0	0	0	0	0	0	0	0	0	0	0
M_Albo_Cave3	M_Albo_Cave313	1	3	26/06/2016	Summer	40.51	9.61	116	1.49	9.77	0.65	NA	NA	NA	0	0	0	0	0	0	0	0	0	0	0	0
M_Albo_Cave3	M_Albo_Cave316	1	6	26/06/2016	Summer	40.51	9.61	116	4.1	1.68	0.845	NA	NA	NA	0	0	0	0	0	0	0	0	0	0	0	0
M_Albo_Cave3	M_Albo_Cave319	1	9	26/06/2016	Summer	40.51	9.61	116	5.62	3.52	0.87	NA	NA	NA	0	0	0	0	0	0	0	0	0	2	0	0
M_Albo_Cave3	M_Albo_Cave3112	1	12	26/06/2016	Summer	40.51	9.61	116	0.74	1.75	0.905	NA	NA	NA	0	0	0	0	0	0	0	0	0	0	0	0
M_Albo_Cave3	M_Albo_Cave329	2	9	26/06/2016	Summer	40.51	9.61	116	1.03	2.88	0.83	NA	NA	NA	0	0	0	0	0	0	0	0	0	0	0	0
M_Albo_Cave5	M_Albo_Cave513	1	3	22/10/2015	Autumn	40.46	9.52	1029	5.31	7.74	NA	NA	NA	NA	0	0	0	0	0	0	0	0	0	0	0	0
M_Albo_Cave5	M_Albo_Cave516	1	6	22/10/2015	Autumn	40.46	9.52	1029	7.75	7.08	NA	NA	NA	NA	0	0	0	0	0	0	0	0	0	0	0	6
M_Albo_Cave5	M_Albo_Cave519	1	9	22/10/2015	Autumn	40.46	9.52	1029	6.8	10	NA	NA	NA	NA	1	0	0	0	0	0	0	0	0	0	0	4
M_Albo_Cave5	M_Albo_Cave5112	1	12	22/10/2015	Autumn	40.46	9.52	1029	6.08	9.73	NA	NA	NA	NA	1	0	0	0	0	0	0	0	0	0	0	4
M_Albo_Cave5	M_Albo_Cave5115	1	15	22/10/2015	Autumn	40.46	9.52	1029	5.62	4.49	NA	NA	NA	NA	1	0	0	0	0	0	0	0	0	0	0	0
M_Albo_Cave5	M_Albo_Cave5118	1	18	22/10/2015	Autumn	40.46	9.52	1029	6.18	9.38	NA	NA	NA	NA	0	0	0	0	0	0	0	0	0	0	0	0
M_Albo_Cave5	M_Albo_Cave5121	1	21	22/10/2015	Autumn	40.46	9.52	1029	4.3	13.77	NA	NA	NA	NA	0	0	0	0	0	0	0	0	0	0	0	0
M_Albo_Cave5	M_Albo_Cave5124	1	24	22/10/2015	Autumn	40.46	9.52	1029	2.02	3.56	NA	NA	NA	NA	1	0	0	0	0	0	0	0	0	0	0	0
M_Albo_Cave5	M_Albo_Cave5127	1	27	22/10/2015	Autumn	40.46	9.52	1029	2.04	13.3	NA	NA	NA	NA	0	0	0	0	0	0	0	0	0	0	0	0
M_Albo_Cave5	M_Albo_Cave5130	1	30	22/10/2015	Autumn	40.46	9.52	1029	1.56	10.28	NA	NA	NA	NA	0	0	0	0	0	0	0	0	0	0	0	0
M_Albo_Cave5	M_Albo_Cave5133	1	33	22/10/2015	Autumn	40.46	9.52	1029	1.85	9.83	NA	NA	NA	NA	0	0	0	0	0	0	0	0	0	0	0	0
M_Albo_Cave5	M_Albo_Cave5136	1	36	22/10/2015	Autumn	40.46	9.52	1029	2.84	7.32	NA	NA	NA	NA	0	0	0	0	0	0	0	0	0	0	0	0
M_Albo_Cave5	M_Albo_Cave5139	1	39	22/10/2015	Autumn	40.46	9.52	1029	0.83	3.79	NA	NA	NA	NA	0	0	0	0	0	0	0	0	0	0	0	0
M_Albo_Cave5	M_Albo_Cave5230	2	30	22/10/2015	Autumn	40.46	9.52	1029	1.24	8.37	NA	NA	NA	NA	0	0	0	0	0	0	0	0	0	0	0	0
M_Albo_Cave5	M_Albo_Cave5233	2	33	22/10/2015	Autumn	40.46	9.52	1029	1.86	5.52	NA	NA	NA	NA	0	0	0	0	0	0	0	0	0	0	0	0
M_Albo_Cave5	M_Albo_Cave5236	2	36	22/10/2015	Autumn	40.46	9.52	1029	3.34	5.56	NA	NA	NA	NA	0	0	0	0	0	0	0	0	0	0	0	0
M_Albo_Cave5	M_Albo_Cave5239	2	39	22/10/2015	Autumn	40.46	9.52	1029	1.19	4.58	NA	NA	NA	NA	0	0	0	0	0	0	0	0	0	0	0	0
M_Albo_Cave5	M_Albo_Cave5318	3	18	22/10/2015	Autumn	40.46	9.52	1029	3.16	1.05	NA	NA	NA	NA	1	0	0	0	0	0	0	0	0	0	0	0
M_Albo_Cave5	M_Albo_Cave5321	3	21	22/10/2015	Autumn	40.46	9.52	1029	2.78	3.01	NA	NA	NA	NA	0	0	0	0	0	0	0	0	0	0	0	0
M_Albo_Cave5	M_Albo_Cave5324	3	24	22/10/2015	Autumn	40.46	9.52	1029	2.57	7.65	NA	NA	NA	NA	0	0	0	0	0	0	0	0	0	0	0	0
M_Albo_Cave5	M_Albo_Cave5327	3	27	22/10/2015	Autumn	40.46	9.52	1029	2.79	12.29	NA	NA	NA	NA	0	0	0	0	0	0	0	0	0	0	0	0
M_Albo_Cave5	M_Albo_Cave5330	3	30	22/10/2015	Autumn	40.46	9.52	1029	2.66	9.53	NA	NA	NA	NA	0	0	0	0	0	0	0	0	0	0	0	0
M_Albo_Cave5	M_Albo_Cave543	4	3	22/10/2015	Autumn	40.46	9.52	1029	2.4	3.37	NA	NA	NA	NA	1	0	0	0	0	0	0	0	0	0	0	1
M_Albo_Cave5	M_Albo_Cave546	4	6	22/10/2015	Autumn	40.46	9.52	1029	4.05	3.48	NA	NA	NA	NA	0	0	0	0	0	0	0	0	0	0	0	0
M_Albo_Cave5	M_Albo_Cave549	4	9	22/10/2015	Autumn	40.46	9.52	1029	3.46	3.73	NA	NA	NA	NA	1	0	0	0	0	0	0	0	0	0	0	0
M_Albo_Cave5	M_Albo_Cave5412	4	12	22/10/2015	Autumn	40.46	9.52	1029	5.48	7.3	NA	NA	NA	NA	1	0	0	0	0	0	0	0	0	0	0	0
M_Albo_Cave5	M_Albo_Cave5415	4	15	22/10/2015	Autumn	40.46	9.52	1029	5.86	6.85	NA	NA	NA	NA	1	0	0	0	0	0	0	0	0	0	0	0
M_Albo_Cave5	M_Albo_Cave553	5	3	22/10/2015	Autumn	40.46	9.52	1029	2.16	1.61	NA	NA	NA	NA	1	0	0	0	0	0	0	0	0	0	0	1
M_Albo_Cave5	M_Albo_Cave556	5	6	22/10/2015	Autumn	40.46	9.52	1029	2.47	2.29	NA	NA	NA	NA	0	0	0	0	0	0	0	0	0	0	0	0
M_Albo_Cave5	M_Albo_Cave559	5	9	22/10/2015	Autumn	40.46	9.52	1029	1.13	3.4	NA	NA	NA	NA	1	0	0	0	0	0	0	0	0	0	0	0
M_Albo_Cave5	M_Albo_Cave5512	5	12	22/10/2015	Autumn	40.46	9.52	1029	2.58	4.49	NA	NA	NA	NA	0	0	0	0	0	0	0	0	0	0	0	0
M_Albo_Cave5	M_Albo_Cave5515	5	15	22/10/2015	Autumn	40.46	9.52	1029	3.55	4.61	NA	NA	NA	NA	1	0	0	0	0	0	0	0	0	0	0	0
M_Albo_Cave5	M_Albo_Cave5518	5	18	22/10/2015	Autumn	40.46	9.52	1029	3.08	4.46	NA	NA	NA	NA	1	0	0	0	0	0	0	0	0	0	0	0
M_Albo_Cave5	M_Albo_Cave5521	5	21	22/10/2015	Autumn	40.46	9.52	1029	2.35	9.82	NA	NA	NA	NA	1	0	0	0	0	0	0	0	0	0	0	0
M_Albo_Cave5	M_Albo_Cave569	6	9	22/10/2015	Autumn	40.46	9.52	1029	0.64	2.53	NA	NA	NA	NA	1	0	0	0	0	0	0	0	0	0	0	1
M_Albo_Cave5	M_Albo_Cave513	1	3	22/01/2016	Winter	40.46	9.52	1029	5.31	7.74	NA	NA	NA	NA	0	0	0	0	0	0	0	0	0	0	0	1
M_Albo_Cave5	M_Albo_Cave516	1	6	22/01/2016	Winter	40.46	9.52	1029	7.75	7.08	NA	NA	NA	NA	1	0	0	0	0	0	0	0	0	0	0	2
M_Albo_Cave5	M_Albo_Cave519	1	9	22/01/2016	Winter	40.46	9.52	1029	6.8	10	NA	NA	NA	NA	0	0	0	0	0	0	0	0	0	0	0	0
M_Albo_Cave5	M_Albo_Cave5112	1	12	22/01/2016	Winter	40.46	9.52	1029	6.08	9.73	NA	NA	NA	NA	1	0	0	0	0	0	0	0	0	0	0	1
M_Albo_Cave5	M_Albo_Cave5115	1	15	22/01/2016	Winter	40.46	9.52	1029	5.62	4.49	NA	NA	NA	NA	1	0	0	0	0	0	0	0	0	0	0	4
M_Albo_Cave5	M_Albo_Cave5118	1	18	22/01/2016	Winter	40.46	9.52	1029	6.18	9.38	NA	NA	NA	NA	1	0	0	0	0	0	0	0	0	0	0	1
M_Albo_Cave5	M_Albo_Cave5121	1	21	22/01/2016	Winter	40.46	9.52	1029	4.3	13.77	NA	NA	NA	NA	0	0	0	0	0	0	0	0	0	0	0	0
M_Albo_Cave5	M_Albo_Cave5124	1	24	22/01/2016	Winter	40.46	9.52	1029	2.02	3.56	NA	NA	NA	NA	0	0	0	0	0	0	0	0	0	0	0	1
M_Albo_Cave5	M_Albo_Cave5127	1	27	22/01/2016	Winter	40.46	9.52	1029	2.04	13.3	NA	NA	NA	NA	0	0	0	0	0	0	0	0	0	0	0	0
M_Albo_Cave5	M_Albo_Cave5130	1	30	22/01/2016	Winter	40.46	9.52	1029	1.56	10.28	NA	NA	NA	NA	0	0	0	0	0	0	0	0	0	0	0	0
M_Albo_Cave5	M_Albo_Cave5133	1	33	22/01/2016	Winter	40.46	9.52	1029	1.85	9.83	NA	NA	NA	NA	0	0	0	0	0	0	0	0	0	0	0	0
M_Albo_Cave5	M_Albo_Cave5136	1	36	22/01/2016	Winter	40.46	9.52	1029	2.84	7.32	NA	NA	NA	NA	0	0	0	0	0	0	0	0	0	0	0	0
M_Albo_Cave5	M_Albo_Cave5139	1	39	22/01/2016	Winter	40.46	9.52	1029	0.83	3.79	NA	NA	NA	NA	0	0	0	0	0	0	0	0	0	0	0	0
M_Albo_Cave5	M_Albo_Cave5230	2	30	22/01/2016	Winter	40.46	9.52	1029	1.24	8.37	NA	NA	NA	NA	1	0	0	0	0	0	0	0	0	0	0	0
M_Albo_Cave5	M_Albo_Cave5233	2	33	22/01/2016	Winter	40.46	9.52	1029	1.86	5.52	NA	NA	NA	NA	0	0	0	0	0	0	0	0	0	0	0	0
M_Albo_Cave5	M_Albo_Cave5236	2	36	22/01/2016	Winter	40.46	9.52	1029	3.34	5.56	NA	NA	NA	NA	0	0	0	0	0	0	0	0	0	0	0	0
M_Albo_Cave5	M_Albo_Cave5239	2	39	22/01/2016	Winter	40.46	9.52	1029	1.19	4.58	NA	NA	NA	NA	0	0	0	0	0	0	0	0	0	0	0	0
M_Albo_Cave5	M_Albo_Cave5318	3	18	22/01/2016	Winter	40.46	9.52	1029	3.16	1.05	NA	NA	NA	NA	1	0	0	0	0	0	0	0	0	0	0	0
M_Albo_Cave5	M_Albo_Cave5321	3	21	22/01/2016	Winter	40.46	9.52	1029	2.78	3.01	NA	NA	NA	NA	0	0	0	0	0	0	0	0	0	0	0	1
M_Albo_Cave5	M_Albo_Cave5324	3	24	22/01/2016	Winter	40.46	9.52	1029	2.57	7.65	NA	NA	NA	NA	0	0	0	0	0	0	0	0	0	0	0	0
M_Albo_Cave5	M_Albo_Cave5327	3	27	22/01/2016	Winter	40.46	9.52	1029	2.79	12.29	NA	NA	NA	NA	1	0	0	0	0	0	0	0	0	0	0	0
M_Albo_Cave5	M_Albo_Cave5330	3	30	22/01/2016	Winter	40.46	9.52	1029	2.66	9.53	NA	NA	NA	NA	0	0	0	0	0	0	0	0	0	0	0	0
M_Albo_Cave5	M_Albo_Cave543	4	3	22/01/2016	Winter	40.46	9.52	1029	2.4	3.37	NA	NA	NA	NA	0	0	0	0	0	0	0	0	0	0	0	0
M_Albo_Cave5	M_Albo_Cave546	4	6	22/01/2016	Winter	40.46	9.52	1029	4.05	3.48	NA	NA	NA	NA	0	0	0	0	0	0	0	0	0	0	0	0
M_Albo_Cave5	M_Albo_Cave549	4	9	22/01/2016	Winter	40.46	9.52	1029	3.46	3.73	NA	NA	NA	NA	1	0	0	0	0	0	0	0	0	0	0	1
M_Albo_Cave5	M_Albo_Cave5412	4	12	22/01/2016	Winter	40.46	9.52	1029	5.48	7.3	NA	NA	NA	NA	0	0	0	0	0	0	0	0	0	0	0	0
M_Albo_Cave5	M_Albo_Cave5415	4	15	22/01/2016	Winter	40.46	9.52	1029	5.86	6.85	NA	NA	NA	NA	1	0	0	0	0	0	0	0	0	0	0	0
M_Albo_Cave5	M_Albo_Cave553	5	3	22/01/2016	Winter	40.46	9.52	1029	2.16	1.61	NA	NA	NA	NA	1	0	0	0	0	0	0	0	0	0	0	0
M_Albo_Cave5	M_Albo_Cave556	5	6	22/01/2016	Winter	40.46	9.52	1029	2.47	2.29	NA	NA	NA	NA	0	0	0	0	0	0	0	0	0	0	0	0
M_Albo_Cave5	M_Albo_Cave559	5	9	22/01/2016	Winter	40.46	9.52	1029	1.13	3.4	NA	NA	NA	NA	1	0	0	0	0	0	0	0	0	0	0	0
M_Albo_Cave5	M_Albo_Cave5512	5	12	22/01/2016	Winter	40.46	9.52	1029	2.58	4.49	NA	NA	NA	NA	1	0	0	0	0	0	0	0	0	0	0	0
M_Albo_Cave5	M_Albo_Cave5515	5	15	22/01/2016	Winter	40.46	9.52	1029	3.55	4.61	NA	NA	NA	NA	1	0	0	0	0	0	0	0	0	0	0	0
M_Albo_Cave5	M_Albo_Cave5518	5	18	22/01/2016	Winter	40.46	9.52	1029	3.08	4.46	NA	NA	NA	NA	1	0	0	0	0	0	0	0	0	0	0	0
M_Albo_Cave5	M_Albo_Cave5521	5	21	22/01/2016	Winter	40.46	9.52	1029	2.35	9.82	NA	NA	NA	NA	0	0	0	0	0	0	0	0	0	0	0	0
M_Albo_Cave5	M_Albo_Cave569	6	9	22/01/2016	Winter	40.46	9.52	1029	0.64	2.53	NA	NA	NA	NA	1	0	0	0	0	0	0	0	0	0	0	0
M_Albo_Cave5	M_Albo_Cave513	1	3	22/04/2016	Spring	40.46	9.52	1029	5.31	7.74	NA	NA	NA	NA	0	0	0	0	0	0	0	0	0	0	0	0
M_Albo_Cave5	M_Albo_Cave516	1	6	22/04/2016	Spring	40.46	9.52	1029	7.75	7.08	NA	NA	NA	NA	0	0	0	0	0	0	0	0	0	0	0	0
M_Albo_Cave5	M_Albo_Cave519	1	9	22/04/2016	Spring	40.46	9.52	1029	6.8	10	NA	NA	NA	NA	1	0	0	0	0	0	0	0	0	0	0	0
M_Albo_Cave5	M_Albo_Cave5112	1	12	22/04/2016	Spring	40.46	9.52	1029	6.08	9.73	NA	NA	NA	NA	1	0	0	0	0	0	0	0	0	0	0	1
M_Albo_Cave5	M_Albo_Cave5115	1	15	22/04/2016	Spring	40.46	9.52	1029	5.62	4.49	NA	NA	NA	NA	1	0	0	0	0	0	0	0	0	0	0	0
M_Albo_Cave5	M_Albo_Cave5118	1	18	22/04/2016	Spring	40.46	9.52	1029	6.18	9.38	NA	NA	NA	NA	1	0	0	0	0	0	0	0	0	0	0	0
M_Albo_Cave5	M_Albo_Cave5121	1	21	22/04/2016	Spring	40.46	9.52	1029	4.3	13.77	NA	NA	NA	NA	1	0	0	0	0	0	0	0	0	0	0	0
M_Albo_Cave5	M_Albo_Cave5124	1	24	22/04/2016	Spring	40.46	9.52	1029	2.02	3.56	NA	NA	NA	NA	1	0	0	0	0	0	0	0	0	0	0	0
M_Albo_Cave5	M_Albo_Cave5127	1	27	22/04/2016	Spring	40.46	9.52	1029	2.04	13.3	NA	NA	NA	NA	0	0	0	0	0	0	0	0	0	0	0	0
M_Albo_Cave5	M_Albo_Cave5130	1	30	22/04/2016	Spring	40.46	9.52	1029	1.56	10.28	NA	NA	NA	NA	0	0	0	0	0	0	0	0	0	0	0	0
M_Albo_Cave5	M_Albo_Cave5133	1	33	22/04/2016	Spring	40.46	9.52	1029	1.85	9.83	NA	NA	NA	NA	0	0	0	0	0	0	0	0	0	0	0	0
M_Albo_Cave5	M_Albo_Cave5136	1	36	22/04/2016	Spring	40.46	9.52	1029	2.84	7.32	NA	NA	NA	NA	0	0	0	0	0	0	0	0	0	0	0	0
M_Albo_Cave5	M_Albo_Cave5139	1	39	22/04/2016	Spring	40.46	9.52	1029	0.83	3.79	NA	NA	NA	NA	0	0	0	0	0	0	0	0	0	0	0	0
M_Albo_Cave5	M_Albo_Cave5230	2	30	22/04/2016	Spring	40.46	9.52	1029	1.24	8.37	NA	NA	NA	NA	1	0	0	0	0	0	0	0	0	0	0	0
M_Albo_Cave5	M_Albo_Cave5233	2	33	22/04/2016	Spring	40.46	9.52	1029	1.86	5.52	NA	NA	NA	NA	0	0	0	0	0	0	0	0	0	0	0	0
M_Albo_Cave5	M_Albo_Cave5236	2	36	22/04/2016	Spring	40.46	9.52	1029	3.34	5.56	NA	NA	NA	NA	1	0	0	0	0	0	0	0	0	0	0	0
M_Albo_Cave5	M_Albo_Cave5239	2	39	22/04/2016	Spring	40.46	9.52	1029	1.19	4.58	NA	NA	NA	NA	0	0	0	0	0	0	0	0	0	0	0	0
M_Albo_Cave5	M_Albo_Cave5318	3	18	22/04/2016	Spring	40.46	9.52	1029	3.16	1.05	NA	NA	NA	NA	1	0	0	0	0	0	0	0	0	0	0	0
M_Albo_Cave5	M_Albo_Cave5321	3	21	22/04/2016	Spring	40.46	9.52	1029	2.78	3.01	NA	NA	NA	NA	0	0	0	0	0	0	0	0	0	0	0	0
M_Albo_Cave5	M_Albo_Cave5324	3	24	22/04/2016	Spring	40.46	9.52	1029	2.57	7.65	NA	NA	NA	NA	0	0	0	0	0	0	0	0	0	0	0	0
M_Albo_Cave5	M_Albo_Cave5327	3	27	22/04/2016	Spring	40.46	9.52	1029	2.79	12.29	NA	NA	NA	NA	0	0	0	0	0	0	0	0	0	0	0	0
M_Albo_Cave5	M_Albo_Cave5330	3	30	22/04/2016	Spring	40.46	9.52	1029	2.66	9.53	NA	NA	NA	NA	0	0	0	0	0	0	0	0	0	0	0	0
M_Albo_Cave5	M_Albo_Cave543	4	3	22/04/2016	Spring	40.46	9.52	1029	2.4	3.37	NA	NA	NA	NA	1	0	0	0	0	0	0	0	0	0	0	0
M_Albo_Cave5	M_Albo_Cave546	4	6	22/04/2016	Spring	40.46	9.52	1029	4.05	3.48	NA	NA	NA	NA	0	0	0	0	0	0	0	0	0	0	0	0
M_Albo_Cave5	M_Albo_Cave549	4	9	22/04/2016	Spring	40.46	9.52	1029	3.46	3.73	NA	NA	NA	NA	1	0	0	0	0	0	0	0	0	0	0	0
M_Albo_Cave5	M_Albo_Cave5412	4	12	22/04/2016	Spring	40.46	9.52	1029	5.48	7.3	NA	NA	NA	NA	1	0	0	0	0	0	0	0	0	0	0	0
M_Albo_Cave5	M_Albo_Cave5415	4	15	22/04/2016	Spring	40.46	9.52	1029	5.86	6.85	NA	NA	NA	NA	1	0	0	0	0	0	0	0	0	0	0	0
M_Albo_Cave5	M_Albo_Cave553	5	3	22/04/2016	Spring	40.46	9.52	1029	2.16	1.61	NA	NA	NA	NA	1	0	0	0	0	0	0	0	0	0	0	0
M_Albo_Cave5	M_Albo_Cave556	5	6	22/04/2016	Spring	40.46	9.52	1029	2.47	2.29	NA	NA	NA	NA	1	0	0	0	0	0	0	0	0	0	0	1
M_Albo_Cave5	M_Albo_Cave559	5	9	22/04/2016	Spring	40.46	9.52	1029	1.13	3.4	NA	NA	NA	NA	1	0	0	0	0	0	0	0	0	0	0	0
M_Albo_Cave5	M_Albo_Cave5512	5	12	22/04/2016	Spring	40.46	9.52	1029	2.58	4.49	NA	NA	NA	NA	1	0	0	0	0	0	0	0	0	0	0	0
M_Albo_Cave5	M_Albo_Cave5515	5	15	22/04/2016	Spring	40.46	9.52	1029	3.55	4.61	NA	NA	NA	NA	1	0	0	0	0	0	0	0	0	0	0	0
M_Albo_Cave5	M_Albo_Cave5518	5	18	22/04/2016	Spring	40.46	9.52	1029	3.08	4.46	NA	NA	NA	NA	1	0	0	0	0	0	0	0	0	0	0	0
M_Albo_Cave5	M_Albo_Cave5521	5	21	22/04/2016	Spring	40.46	9.52	1029	2.35	9.82	NA	NA	NA	NA	1	0	0	0	0	0	0	0	0	0	0	0
M_Albo_Cave5	M_Albo_Cave569	6	9	22/04/2016	Spring	40.46	9.52	1029	0.64	2.53	NA	NA	NA	NA	1	0	0	0	0	0	0	0	0	0	0	0
M_Albo_Cave5	M_Albo_Cave513	1	3	27/06/2016	Summer	40.46	9.52	1029	5.31	7.74	NA	NA	NA	NA	0	0	0	0	0	0	0	0	0	0	0	0
M_Albo_Cave5	M_Albo_Cave516	1	6	27/06/2016	Summer	40.46	9.52	1029	7.75	7.08	NA	NA	NA	NA	0	0	0	0	0	0	0	0	0	0	0	0
M_Albo_Cave5	M_Albo_Cave519	1	9	27/06/2016	Summer	40.46	9.52	1029	6.8	10	NA	NA	NA	NA	0	0	0	0	0	0	0	0	0	0	0	0
M_Albo_Cave5	M_Albo_Cave5112	1	12	27/06/2016	Summer	40.46	9.52	1029	6.08	9.73	NA	NA	NA	NA	0	0	0	0	0	0	0	0	0	0	0	0
M_Albo_Cave5	M_Albo_Cave5115	1	15	27/06/2016	Summer	40.46	9.52	1029	5.62	4.49	NA	NA	NA	NA	0	0	0	0	0	0	0	0	0	0	0	0
M_Albo_Cave5	M_Albo_Cave5118	1	18	27/06/2016	Summer	40.46	9.52	1029	6.18	9.38	NA	NA	NA	NA	0	0	0	0	0	0	0	0	0	0	0	0
M_Albo_Cave5	M_Albo_Cave5121	1	21	27/06/2016	Summer	40.46	9.52	1029	4.3	13.77	NA	NA	NA	NA	0	0	0	0	0	0	0	0	0	0	0	0
M_Albo_Cave5	M_Albo_Cave5124	1	24	27/06/2016	Summer	40.46	9.52	1029	2.02	3.56	NA	NA	NA	NA	1	0	0	0	0	0	0	0	0	0	0	0
M_Albo_Cave5	M_Albo_Cave5127	1	27	27/06/2016	Summer	40.46	9.52	1029	2.04	13.3	NA	NA	NA	NA	0	0	0	0	0	0	0	0	0	0	0	0
M_Albo_Cave5	M_Albo_Cave5130	1	30	27/06/2016	Summer	40.46	9.52	1029	1.56	10.28	NA	NA	NA	NA	0	0	0	0	0	0	0	0	1	0	0	0
M_Albo_Cave5	M_Albo_Cave5133	1	33	27/06/2016	Summer	40.46	9.52	1029	1.85	9.83	NA	NA	NA	NA	0	0	0	0	0	0	0	0	0	0	0	0
M_Albo_Cave5	M_Albo_Cave5136	1	36	27/06/2016	Summer	40.46	9.52	1029	2.84	7.32	NA	NA	NA	NA	0	0	0	0	0	0	0	0	1	0	0	0
M_Albo_Cave5	M_Albo_Cave5139	1	39	27/06/2016	Summer	40.46	9.52	1029	0.83	3.79	NA	NA	NA	NA	0	0	0	0	0	0	0	0	0	0	0	0
M_Albo_Cave5	M_Albo_Cave5230	2	30	27/06/2016	Summer	40.46	9.52	1029	1.24	8.37	NA	NA	NA	NA	0	0	0	0	0	0	0	0	0	0	0	0
M_Albo_Cave5	M_Albo_Cave5233	2	33	27/06/2016	Summer	40.46	9.52	1029	1.86	5.52	NA	NA	NA	NA	0	0	0	0	0	0	0	0	0	0	0	0
M_Albo_Cave5	M_Albo_Cave5236	2	36	27/06/2016	Summer	40.46	9.52	1029	3.34	5.56	NA	NA	NA	NA	0	0	0	0	0	0	0	0	0	0	0	0
M_Albo_Cave5	M_Albo_Cave5239	2	39	27/06/2016	Summer	40.46	9.52	1029	1.19	4.58	NA	NA	NA	NA	0	0	0	0	0	0	0	0	1	0	0	0
M_Albo_Cave5	M_Albo_Cave5318	3	18	27/06/2016	Summer	40.46	9.52	1029	3.16	1.05	NA	NA	NA	NA	1	0	0	0	0	0	0	0	1	0	0	0
M_Albo_Cave5	M_Albo_Cave5321	3	21	27/06/2016	Summer	40.46	9.52	1029	2.78	3.01	NA	NA	NA	NA	0	0	0	0	0	0	0	0	0	0	0	0
M_Albo_Cave5	M_Albo_Cave5324	3	24	27/06/2016	Summer	40.46	9.52	1029	2.57	7.65	NA	NA	NA	NA	0	0	0	0	0	0	0	0	0	0	0	0
M_Albo_Cave5	M_Albo_Cave5327	3	27	27/06/2016	Summer	40.46	9.52	1029	2.79	12.29	NA	NA	NA	NA	0	0	0	0	0	0	0	0	0	0	0	0
M_Albo_Cave5	M_Albo_Cave5330	3	30	27/06/2016	Summer	40.46	9.52	1029	2.66	9.53	NA	NA	NA	NA	0	0	0	0	0	0	0	0	0	0	0	0
M_Albo_Cave5	M_Albo_Cave543	4	3	27/06/2016	Summer	40.46	9.52	1029	2.4	3.37	NA	NA	NA	NA	0	0	0	0	0	0	0	0	0	0	0	1
M_Albo_Cave5	M_Albo_Cave546	4	6	27/06/2016	Summer	40.46	9.52	1029	4.05	3.48	NA	NA	NA	NA	0	0	0	0	0	0	0	0	0	0	0	0
M_Albo_Cave5	M_Albo_Cave549	4	9	27/06/2016	Summer	40.46	9.52	1029	3.46	3.73	NA	NA	NA	NA	0	0	0	0	0	0	0	0	0	0	0	0
M_Albo_Cave5	M_Albo_Cave5412	4	12	27/06/2016	Summer	40.46	9.52	1029	5.48	7.3	NA	NA	NA	NA	1	0	0	0	0	0	0	0	0	0	0	0
M_Albo_Cave5	M_Albo_Cave5415	4	15	27/06/2016	Summer	40.46	9.52	1029	5.86	6.85	NA	NA	NA	NA	1	0	0	0	0	0	0	0	0	0	0	0
M_Albo_Cave5	M_Albo_Cave553	5	3	27/06/2016	Summer	40.46	9.52	1029	2.16	1.61	NA	NA	NA	NA	1	0	0	0	0	0	0	0	0	0	0	0
M_Albo_Cave5	M_Albo_Cave556	5	6	27/06/2016	Summer	40.46	9.52	1029	2.47	2.29	NA	NA	NA	NA	1	0	0	0	0	0	0	0	0	0	0	0
M_Albo_Cave5	M_Albo_Cave559	5	9	27/06/2016	Summer	40.46	9.52	1029	1.13	3.4	NA	NA	NA	NA	0	0	0	0	0	0	0	0	0	0	0	0
M_Albo_Cave5	M_Albo_Cave5512	5	12	27/06/2016	Summer	40.46	9.52	1029	2.58	4.49	NA	NA	NA	NA	1	0	0	0	0	0	0	0	1	0	0	0
M_Albo_Cave5	M_Albo_Cave5515	5	15	27/06/2016	Summer	40.46	9.52	1029	3.55	4.61	NA	NA	NA	NA	1	0	0	0	0	0	0	0	0	0	0	0
M_Albo_Cave5	M_Albo_Cave5518	5	18	27/06/2016	Summer	40.46	9.52	1029	3.08	4.46	NA	NA	NA	NA	1	0	0	0	0	0	0	0	0	0	0	0
M_Albo_Cave5	M_Albo_Cave5521	5	21	27/06/2016	Summer	40.46	9.52	1029	2.35	9.82	NA	NA	NA	NA	1	0	0	0	0	0	0	0	1	0	0	0
M_Albo_Cave5	M_Albo_Cave569	6	9	27/06/2016	Summer	40.46	9.52	1029	0.64	2.53	NA	NA	NA	NA	1	0	0	0	0	0	0	0	0	0	0	0
M_Albo_Cave4	M_Albo_Cave413	1	3	20/10/2015	Autumn	40.51	9.61	108	2.15	0.93	0.815	NA	NA	NA	0	0	0	0	0	0	0	0	0	0	0	0
M_Albo_Cave4	M_Albo_Cave416	1	6	20/10/2015	Autumn	40.51	9.61	108	1.14	5.28	0.645	NA	NA	NA	0	0	0	0	0	0	0	0	0	0	0	0
M_Albo_Cave4	M_Albo_Cave419	1	9	20/10/2015	Autumn	40.51	9.61	108	2.35	1.67	0.86	NA	NA	NA	0	0	0	0	0	0	0	0	0	0	0	0
M_Albo_Cave4	M_Albo_Cave4112	1	12	20/10/2015	Autumn	40.51	9.61	108	1.59	0.75	0.82	NA	NA	NA	0	0	0	0	0	0	0	0	0	0	0	0
M_Albo_Cave4	M_Albo_Cave4115	1	15	20/10/2015	Autumn	40.51	9.61	108	1.49	1.1	0.81	NA	NA	NA	0	0	0	0	0	0	0	0	0	0	0	1
M_Albo_Cave4	M_Albo_Cave4118	1	18	20/10/2015	Autumn	40.51	9.61	108	2.66	1.93	0.84	NA	NA	NA	0	0	0	0	0	0	0	0	0	0	0	0
M_Albo_Cave4	M_Albo_Cave4121	1	21	20/10/2015	Autumn	40.51	9.61	108	3.64	3.18	0.875	NA	NA	NA	0	0	0	0	0	0	0	0	0	0	0	0
M_Albo_Cave4	M_Albo_Cave4124	1	24	20/10/2015	Autumn	40.51	9.61	108	4.65	1.82	0.87	NA	NA	NA	0	0	0	0	0	0	0	0	0	0	0	0
M_Albo_Cave4	M_Albo_Cave4127	1	27	20/10/2015	Autumn	40.51	9.61	108	5.5	1.89	0.9	NA	NA	NA	0	0	0	0	0	0	0	0	0	0	0	0
M_Albo_Cave4	M_Albo_Cave4130	1	30	20/10/2015	Autumn	40.51	9.61	108	3.45	1.57	0.915	NA	NA	NA	0	0	0	0	0	0	0	0	0	0	0	0
M_Albo_Cave4	M_Albo_Cave4133	1	33	20/10/2015	Autumn	40.51	9.61	108	6.03	0.98	0.865	NA	NA	NA	0	0	0	0	0	0	0	0	0	0	0	0
M_Albo_Cave4	M_Albo_Cave4136	1	36	20/10/2015	Autumn	40.51	9.61	108	6.22	7.39	0.89	NA	NA	NA	0	0	0	0	0	0	0	0	0	0	0	0
M_Albo_Cave4	M_Albo_Cave4139	1	39	20/10/2015	Autumn	40.51	9.61	108	2.96	5.32	0.88	NA	NA	NA	0	0	0	0	0	0	0	0	0	0	0	0
M_Albo_Cave4	M_Albo_Cave4142	1	42	20/10/2015	Autumn	40.51	9.61	108	1.5	2.65	0.89	NA	NA	NA	0	0	0	0	0	0	0	0	0	0	0	0
M_Albo_Cave4	M_Albo_Cave4145	1	45	20/10/2015	Autumn	40.51	9.61	108	1.91	0.52	0.9	NA	NA	NA	0	0	0	0	0	0	0	0	0	0	0	0
M_Albo_Cave4	M_Albo_Cave4148	1	48	20/10/2015	Autumn	40.51	9.61	108	1.91	0.73	0.825	NA	NA	NA	0	0	0	0	0	0	0	0	0	0	0	0
M_Albo_Cave4	M_Albo_Cave4224	2	24	20/10/2015	Autumn	40.51	9.61	108	1.2	1.02	0.735	NA	NA	NA	0	0	0	0	0	0	0	0	0	0	0	0
M_Albo_Cave4	M_Albo_Cave4339	3	39	20/10/2015	Autumn	40.51	9.61	108	3.59	0.98	0.84	NA	NA	NA	0	0	0	0	0	0	0	0	0	0	0	0
M_Albo_Cave4	M_Albo_Cave4342	3	42	20/10/2015	Autumn	40.51	9.61	108	2.27	1.03	0.86	NA	NA	NA	0	0	0	0	0	0	0	0	0	0	0	0
M_Albo_Cave4	M_Albo_Cave443	4	3	20/10/2015	Autumn	40.51	9.61	108	1.5	1.15	0.855	NA	NA	NA	0	0	0	0	0	0	0	0	0	0	0	0
M_Albo_Cave4	M_Albo_Cave446	4	6	20/10/2015	Autumn	40.51	9.61	108	1.89	1.15	0.92	NA	NA	NA	0	0	0	0	0	0	0	0	0	0	0	0
M_Albo_Cave4	M_Albo_Cave449	4	9	20/10/2015	Autumn	40.51	9.61	108	1.73	0.8	0.86	NA	NA	NA	0	0	0	0	0	0	0	0	0	0	0	0
M_Albo_Cave4	M_Albo_Cave4412	4	12	20/10/2015	Autumn	40.51	9.61	108	3.54	0.97	0.855	NA	NA	NA	0	0	0	0	0	0	0	0	0	0	1	0
M_Albo_Cave4	M_Albo_Cave4415	4	15	20/10/2015	Autumn	40.51	9.61	108	2.44	0.94	0.85	NA	NA	NA	0	0	0	0	0	0	0	0	0	0	0	0
M_Albo_Cave4	M_Albo_Cave4418	4	18	20/10/2015	Autumn	40.51	9.61	108	2.04	0.88	0.77	NA	NA	NA	0	0	0	0	0	0	0	0	0	0	2	0
M_Albo_Cave4	M_Albo_Cave4554	5	54	20/10/2015	Autumn	40.51	9.61	108	0.95	0.91	0.895	NA	NA	NA	0	0	0	0	0	0	0	0	0	0	0	0
M_Albo_Cave4	M_Albo_Cave4557	5	57	20/10/2015	Autumn	40.51	9.61	108	0.96	0.38	0.925	NA	NA	NA	0	0	0	0	0	0	0	0	0	0	0	0
M_Albo_Cave4	M_Albo_Cave4639	6	39	20/10/2015	Autumn	40.51	9.61	108	6.06	0.76	0.9	NA	NA	NA	0	0	0	0	0	0	0	0	0	0	0	0
M_Albo_Cave4	M_Albo_Cave4642	6	42	20/10/2015	Autumn	40.51	9.61	108	5.55	0.22	0.935	NA	NA	NA	0	0	0	0	0	0	0	0	0	0	0	0
M_Albo_Cave4	M_Albo_Cave4645	6	45	20/10/2015	Autumn	40.51	9.61	108	4.18	1.34	0.89	NA	NA	NA	0	0	0	0	0	0	0	0	0	0	0	0
M_Albo_Cave4	M_Albo_Cave4648	6	48	20/10/2015	Autumn	40.51	9.61	108	3.81	1.31	0.865	NA	NA	NA	0	0	0	0	0	0	0	0	0	0	0	0
M_Albo_Cave4	M_Albo_Cave4651	6	51	20/10/2015	Autumn	40.51	9.61	108	3.35	2.3	0.865	NA	NA	NA	0	0	0	0	0	0	0	0	0	0	0	0
M_Albo_Cave4	M_Albo_Cave4654	6	54	20/10/2015	Autumn	40.51	9.61	108	2.44	1.63	0.865	NA	NA	NA	0	0	0	0	0	0	0	0	0	0	0	0
M_Albo_Cave4	M_Albo_Cave4657	6	57	20/10/2015	Autumn	40.51	9.61	108	0.72	0.89	0.84	NA	NA	NA	0	0	0	0	0	0	0	0	0	0	1	1
M_Albo_Cave4	M_Albo_Cave4748	7	48	20/10/2015	Autumn	40.51	9.61	108	1.83	13	0.86	NA	NA	NA	0	0	0	0	0	0	0	0	0	0	0	0
M_Albo_Cave4	M_Albo_Cave413	1	3	28/01/2016	Winter	40.51	9.61	108	2.15	0.93	0.815	NA	NA	NA	0	0	0	0	0	0	0	0	0	1	1	0
M_Albo_Cave4	M_Albo_Cave416	1	6	28/01/2016	Winter	40.51	9.61	108	1.14	5.28	0.645	NA	NA	NA	0	0	0	0	0	0	0	0	0	0	0	0
M_Albo_Cave4	M_Albo_Cave419	1	9	28/01/2016	Winter	40.51	9.61	108	2.35	1.67	0.86	NA	NA	NA	0	0	0	0	0	0	0	0	0	0	0	0
M_Albo_Cave4	M_Albo_Cave4112	1	12	28/01/2016	Winter	40.51	9.61	108	1.59	0.75	0.82	NA	NA	NA	0	0	0	0	0	0	0	0	0	0	0	0
M_Albo_Cave4	M_Albo_Cave4115	1	15	28/01/2016	Winter	40.51	9.61	108	1.49	1.1	0.81	NA	NA	NA	0	0	0	0	0	0	0	0	0	0	0	0
M_Albo_Cave4	M_Albo_Cave4118	1	18	28/01/2016	Winter	40.51	9.61	108	2.66	1.93	0.84	NA	NA	NA	0	0	0	0	0	0	0	0	0	0	0	0
M_Albo_Cave4	M_Albo_Cave4121	1	21	28/01/2016	Winter	40.51	9.61	108	3.64	3.18	0.875	NA	NA	NA	0	0	0	0	0	0	0	0	0	0	0	0
M_Albo_Cave4	M_Albo_Cave4124	1	24	28/01/2016	Winter	40.51	9.61	108	4.65	1.82	0.87	NA	NA	NA	0	0	0	0	0	0	0	0	0	0	0	0
M_Albo_Cave4	M_Albo_Cave4127	1	27	28/01/2016	Winter	40.51	9.61	108	5.5	1.89	0.9	NA	NA	NA	0	0	0	0	0	0	0	0	0	0	0	0
M_Albo_Cave4	M_Albo_Cave4130	1	30	28/01/2016	Winter	40.51	9.61	108	3.45	1.57	0.915	NA	NA	NA	0	0	0	0	0	0	0	0	0	1	0	0
M_Albo_Cave4	M_Albo_Cave4133	1	33	28/01/2016	Winter	40.51	9.61	108	6.03	0.98	0.865	NA	NA	NA	0	0	0	0	0	0	0	0	0	0	0	0
M_Albo_Cave4	M_Albo_Cave4136	1	36	28/01/2016	Winter	40.51	9.61	108	6.22	7.39	0.89	NA	NA	NA	0	0	0	0	0	0	0	0	0	0	0	0
M_Albo_Cave4	M_Albo_Cave4139	1	39	28/01/2016	Winter	40.51	9.61	108	2.96	5.32	0.88	NA	NA	NA	0	0	0	0	0	0	0	0	0	0	0	0
M_Albo_Cave4	M_Albo_Cave4142	1	42	28/01/2016	Winter	40.51	9.61	108	1.5	2.65	0.89	NA	NA	NA	0	0	0	0	0	0	0	0	0	0	0	0
M_Albo_Cave4	M_Albo_Cave4145	1	45	28/01/2016	Winter	40.51	9.61	108	1.91	0.52	0.9	NA	NA	NA	0	0	0	0	0	0	0	0	0	0	0	0
M_Albo_Cave4	M_Albo_Cave4148	1	48	28/01/2016	Winter	40.51	9.61	108	1.91	0.73	0.825	NA	NA	NA	0	0	0	0	0	0	0	0	0	0	0	0
M_Albo_Cave4	M_Albo_Cave4224	2	24	28/01/2016	Winter	40.51	9.61	108	1.2	1.02	0.735	NA	NA	NA	0	0	0	0	0	0	0	0	0	0	0	0
M_Albo_Cave4	M_Albo_Cave4339	3	39	28/01/2016	Winter	40.51	9.61	108	3.59	0.98	0.84	NA	NA	NA	0	0	0	0	0	0	0	0	0	0	0	0
M_Albo_Cave4	M_Albo_Cave4342	3	42	28/01/2016	Winter	40.51	9.61	108	2.27	1.03	0.86	NA	NA	NA	0	0	0	0	0	0	0	0	0	0	0	0
M_Albo_Cave4	M_Albo_Cave443	4	3	28/01/2016	Winter	40.51	9.61	108	1.5	1.15	0.855	NA	NA	NA	0	0	0	0	0	0	0	0	0	0	2	0
M_Albo_Cave4	M_Albo_Cave446	4	6	28/01/2016	Winter	40.51	9.61	108	1.89	1.15	0.92	NA	NA	NA	0	0	0	0	0	0	0	0	0	0	0	0
M_Albo_Cave4	M_Albo_Cave449	4	9	28/01/2016	Winter	40.51	9.61	108	1.73	0.8	0.86	NA	NA	NA	0	0	0	0	0	0	0	0	0	0	1	0
M_Albo_Cave4	M_Albo_Cave4412	4	12	28/01/2016	Winter	40.51	9.61	108	3.54	0.97	0.855	NA	NA	NA	0	0	0	0	0	0	0	0	0	0	0	0
M_Albo_Cave4	M_Albo_Cave4415	4	15	28/01/2016	Winter	40.51	9.61	108	2.44	0.94	0.85	NA	NA	NA	0	0	0	0	0	0	0	0	0	0	0	0
M_Albo_Cave4	M_Albo_Cave4418	4	18	28/01/2016	Winter	40.51	9.61	108	2.04	0.88	0.77	NA	NA	NA	0	0	0	0	0	0	0	0	0	0	0	0
M_Albo_Cave4	M_Albo_Cave4554	5	54	28/01/2016	Winter	40.51	9.61	108	0.95	0.91	0.895	NA	NA	NA	0	1	0	0	1	1	1	0	0	0	0	0
M_Albo_Cave4	M_Albo_Cave4557	5	57	28/01/2016	Winter	40.51	9.61	108	0.96	0.38	0.925	NA	NA	NA	0	0	0	0	0	0	0	0	0	0	0	0
M_Albo_Cave4	M_Albo_Cave4639	6	39	28/01/2016	Winter	40.51	9.61	108	6.06	0.76	0.9	NA	NA	NA	0	0	0	0	0	0	0	0	0	0	0	0
M_Albo_Cave4	M_Albo_Cave4642	6	42	28/01/2016	Winter	40.51	9.61	108	5.55	0.22	0.935	NA	NA	NA	0	0	0	0	0	0	0	0	0	0	0	0
M_Albo_Cave4	M_Albo_Cave4645	6	45	28/01/2016	Winter	40.51	9.61	108	4.18	1.34	0.89	NA	NA	NA	0	0	0	0	0	0	0	0	0	0	0	0
M_Albo_Cave4	M_Albo_Cave4648	6	48	28/01/2016	Winter	40.51	9.61	108	3.81	1.31	0.865	NA	NA	NA	0	0	0	0	0	0	0	0	0	0	0	0
M_Albo_Cave4	M_Albo_Cave4651	6	51	28/01/2016	Winter	40.51	9.61	108	3.35	2.3	0.865	NA	NA	NA	0	0	0	0	0	0	0	0	0	0	0	0
M_Albo_Cave4	M_Albo_Cave4654	6	54	28/01/2016	Winter	40.51	9.61	108	2.44	1.63	0.865	NA	NA	NA	0	0	0	0	0	0	0	0	0	0	0	0
M_Albo_Cave4	M_Albo_Cave4657	6	57	28/01/2016	Winter	40.51	9.61	108	0.72	0.89	0.84	NA	NA	NA	0	0	0	0	0	0	0	0	0	0	1	0
M_Albo_Cave4	M_Albo_Cave4748	7	48	28/01/2016	Winter	40.51	9.61	108	1.83	13	0.86	NA	NA	NA	0	0	0	0	0	0	0	0	0	0	0	0
M_Albo_Cave4	M_Albo_Cave413	1	3	12/04/2016	Spring	40.51	9.61	108	2.15	0.93	0.815	NA	NA	NA	0	0	0	0	0	0	0	0	0	0	0	0
M_Albo_Cave4	M_Albo_Cave416	1	6	12/04/2016	Spring	40.51	9.61	108	1.14	5.28	0.645	NA	NA	NA	0	0	0	0	0	0	0	0	0	0	0	0
M_Albo_Cave4	M_Albo_Cave419	1	9	12/04/2016	Spring	40.51	9.61	108	2.35	1.67	0.86	NA	NA	NA	0	0	0	0	0	0	0	0	1	1	0	0
M_Albo_Cave4	M_Albo_Cave4112	1	12	12/04/2016	Spring	40.51	9.61	108	1.59	0.75	0.82	NA	NA	NA	0	0	0	0	0	0	0	0	1	0	0	0
M_Albo_Cave4	M_Albo_Cave4115	1	15	12/04/2016	Spring	40.51	9.61	108	1.49	1.1	0.81	NA	NA	NA	0	0	0	0	0	0	0	0	0	0	0	0
M_Albo_Cave4	M_Albo_Cave4118	1	18	12/04/2016	Spring	40.51	9.61	108	2.66	1.93	0.84	NA	NA	NA	0	0	0	0	0	0	0	0	0	0	0	0
M_Albo_Cave4	M_Albo_Cave4121	1	21	12/04/2016	Spring	40.51	9.61	108	3.64	3.18	0.875	NA	NA	NA	0	0	0	0	0	0	0	0	0	0	0	0
M_Albo_Cave4	M_Albo_Cave4124	1	24	12/04/2016	Spring	40.51	9.61	108	4.65	1.82	0.87	NA	NA	NA	0	0	0	0	0	0	0	0	0	0	0	0
M_Albo_Cave4	M_Albo_Cave4127	1	27	12/04/2016	Spring	40.51	9.61	108	5.5	1.89	0.9	NA	NA	NA	0	0	0	0	0	0	0	0	0	0	0	0
M_Albo_Cave4	M_Albo_Cave4130	1	30	12/04/2016	Spring	40.51	9.61	108	3.45	1.57	0.915	NA	NA	NA	0	0	0	0	0	0	0	0	0	0	0	0
M_Albo_Cave4	M_Albo_Cave4133	1	33	12/04/2016	Spring	40.51	9.61	108	6.03	0.98	0.865	NA	NA	NA	0	1	0	0	1	1	1	0	0	0	0	0
M_Albo_Cave4	M_Albo_Cave4136	1	36	12/04/2016	Spring	40.51	9.61	108	6.22	7.39	0.89	NA	NA	NA	0	0	0	0	0	0	0	0	0	0	0	0
M_Albo_Cave4	M_Albo_Cave4139	1	39	12/04/2016	Spring	40.51	9.61	108	2.96	5.32	0.88	NA	NA	NA	0	0	0	0	0	0	0	0	1	0	0	0
M_Albo_Cave4	M_Albo_Cave4142	1	42	12/04/2016	Spring	40.51	9.61	108	1.5	2.65	0.89	NA	NA	NA	0	0	0	0	0	0	0	0	1	0	0	0
M_Albo_Cave4	M_Albo_Cave4145	1	45	12/04/2016	Spring	40.51	9.61	108	1.91	0.52	0.9	NA	NA	NA	0	0	0	0	0	0	0	0	1	0	0	0
M_Albo_Cave4	M_Albo_Cave4148	1	48	12/04/2016	Spring	40.51	9.61	108	1.91	0.73	0.825	NA	NA	NA	0	0	0	0	0	0	0	0	0	0	0	0
M_Albo_Cave4	M_Albo_Cave4224	2	24	12/04/2016	Spring	40.51	9.61	108	1.2	1.02	0.735	NA	NA	NA	0	0	0	0	0	0	0	0	0	0	0	0
M_Albo_Cave4	M_Albo_Cave4339	3	39	12/04/2016	Spring	40.51	9.61	108	3.59	0.98	0.84	NA	NA	NA	0	0	0	0	0	0	0	0	0	0	0	0
M_Albo_Cave4	M_Albo_Cave4342	3	42	12/04/2016	Spring	40.51	9.61	108	2.27	1.03	0.86	NA	NA	NA	0	0	0	0	0	0	0	0	0	0	0	0
M_Albo_Cave4	M_Albo_Cave443	4	3	12/04/2016	Spring	40.51	9.61	108	1.5	1.15	0.855	NA	NA	NA	0	0	0	0	0	0	0	0	1	0	1	0
M_Albo_Cave4	M_Albo_Cave446	4	6	12/04/2016	Spring	40.51	9.61	108	1.89	1.15	0.92	NA	NA	NA	0	0	0	0	0	0	0	0	1	0	1	0
M_Albo_Cave4	M_Albo_Cave449	4	9	12/04/2016	Spring	40.51	9.61	108	1.73	0.8	0.86	NA	NA	NA	0	0	0	0	0	0	0	0	1	1	1	0
M_Albo_Cave4	M_Albo_Cave4412	4	12	12/04/2016	Spring	40.51	9.61	108	3.54	0.97	0.855	NA	NA	NA	0	0	0	0	0	0	0	0	1	0	0	0
M_Albo_Cave4	M_Albo_Cave4415	4	15	12/04/2016	Spring	40.51	9.61	108	2.44	0.94	0.85	NA	NA	NA	0	0	0	0	0	0	0	0	1	1	1	0
M_Albo_Cave4	M_Albo_Cave4418	4	18	12/04/2016	Spring	40.51	9.61	108	2.04	0.88	0.77	NA	NA	NA	0	0	0	0	0	0	0	0	1	0	0	0
M_Albo_Cave4	M_Albo_Cave4554	5	54	12/04/2016	Spring	40.51	9.61	108	0.95	0.91	0.895	NA	NA	NA	0	0	0	0	0	0	0	0	0	0	0	0
M_Albo_Cave4	M_Albo_Cave4557	5	57	12/04/2016	Spring	40.51	9.61	108	0.96	0.38	0.925	NA	NA	NA	0	0	0	0	0	0	0	0	0	0	0	0
M_Albo_Cave4	M_Albo_Cave4639	6	39	12/04/2016	Spring	40.51	9.61	108	6.06	0.76	0.9	NA	NA	NA	0	0	0	0	0	0	0	0	0	0	0	0
M_Albo_Cave4	M_Albo_Cave4642	6	42	12/04/2016	Spring	40.51	9.61	108	5.55	0.22	0.935	NA	NA	NA	0	0	0	0	0	0	0	0	1	0	0	0
M_Albo_Cave4	M_Albo_Cave4645	6	45	12/04/2016	Spring	40.51	9.61	108	4.18	1.34	0.89	NA	NA	NA	0	0	0	0	0	0	0	0	1	0	0	0
M_Albo_Cave4	M_Albo_Cave4648	6	48	12/04/2016	Spring	40.51	9.61	108	3.81	1.31	0.865	NA	NA	NA	0	0	0	0	0	0	0	0	1	0	0	0
M_Albo_Cave4	M_Albo_Cave4651	6	51	12/04/2016	Spring	40.51	9.61	108	3.35	2.3	0.865	NA	NA	NA	0	0	0	0	0	0	0	0	1	0	0	0
M_Albo_Cave4	M_Albo_Cave4654	6	54	12/04/2016	Spring	40.51	9.61	108	2.44	1.63	0.865	NA	NA	NA	0	0	0	0	0	0	0	0	1	0	0	0
M_Albo_Cave4	M_Albo_Cave4657	6	57	12/04/2016	Spring	40.51	9.61	108	0.72	0.89	0.84	NA	NA	NA	0	0	0	0	0	0	0	0	1	0	0	0
M_Albo_Cave4	M_Albo_Cave4748	7	48	12/04/2016	Spring	40.51	9.61	108	1.83	13	0.86	NA	NA	NA	0	0	0	0	0	0	0	0	0	0	0	0
M_Albo_Cave4	M_Albo_Cave413	1	3	26/06/2016	Summer	40.51	9.61	108	2.15	0.93	0.815	NA	NA	NA	0	0	0	0	0	0	0	0	0	0	0	0
M_Albo_Cave4	M_Albo_Cave416	1	6	26/06/2016	Summer	40.51	9.61	108	1.14	5.28	0.645	NA	NA	NA	0	0	0	0	0	0	0	0	0	0	0	0
M_Albo_Cave4	M_Albo_Cave419	1	9	26/06/2016	Summer	40.51	9.61	108	2.35	1.67	0.86	NA	NA	NA	0	0	0	0	0	0	0	0	0	0	0	0
M_Albo_Cave4	M_Albo_Cave4112	1	12	26/06/2016	Summer	40.51	9.61	108	1.59	0.75	0.82	NA	NA	NA	0	0	0	0	0	0	0	0	0	0	1	0
M_Albo_Cave4	M_Albo_Cave4115	1	15	26/06/2016	Summer	40.51	9.61	108	1.49	1.1	0.81	NA	NA	NA	0	0	0	0	0	0	0	0	0	0	1	0
M_Albo_Cave4	M_Albo_Cave4118	1	18	26/06/2016	Summer	40.51	9.61	108	2.66	1.93	0.84	NA	NA	NA	0	0	0	0	0	0	0	0	0	0	0	0
M_Albo_Cave4	M_Albo_Cave4121	1	21	26/06/2016	Summer	40.51	9.61	108	3.64	3.18	0.875	NA	NA	NA	0	0	0	0	0	0	0	0	0	0	0	0
M_Albo_Cave4	M_Albo_Cave4124	1	24	26/06/2016	Summer	40.51	9.61	108	4.65	1.82	0.87	NA	NA	NA	0	0	0	0	0	0	0	0	0	0	0	0
M_Albo_Cave4	M_Albo_Cave4127	1	27	26/06/2016	Summer	40.51	9.61	108	5.5	1.89	0.9	NA	NA	NA	0	0	0	0	0	0	0	0	0	0	0	0
M_Albo_Cave4	M_Albo_Cave4130	1	30	26/06/2016	Summer	40.51	9.61	108	3.45	1.57	0.915	NA	NA	NA	0	0	0	0	0	0	0	0	0	0	0	0
M_Albo_Cave4	M_Albo_Cave4133	1	33	26/06/2016	Summer	40.51	9.61	108	6.03	0.98	0.865	NA	NA	NA	0	0	0	0	0	0	0	0	0	0	0	0
M_Albo_Cave4	M_Albo_Cave4136	1	36	26/06/2016	Summer	40.51	9.61	108	6.22	7.39	0.89	NA	NA	NA	0	0	0	0	0	0	0	0	0	0	0	0
M_Albo_Cave4	M_Albo_Cave4139	1	39	26/06/2016	Summer	40.51	9.61	108	2.96	5.32	0.88	NA	NA	NA	0	0	0	0	0	0	0	0	0	0	0	0
M_Albo_Cave4	M_Albo_Cave4142	1	42	26/06/2016	Summer	40.51	9.61	108	1.5	2.65	0.89	NA	NA	NA	0	0	0	0	0	0	0	0	0	0	0	0
M_Albo_Cave4	M_Albo_Cave4145	1	45	26/06/2016	Summer	40.51	9.61	108	1.91	0.52	0.9	NA	NA	NA	0	0	0	0	0	0	0	0	0	0	0	0
M_Albo_Cave4	M_Albo_Cave4148	1	48	26/06/2016	Summer	40.51	9.61	108	1.91	0.73	0.825	NA	NA	NA	0	0	0	0	0	0	0	0	0	0	0	0
M_Albo_Cave4	M_Albo_Cave4224	2	24	26/06/2016	Summer	40.51	9.61	108	1.2	1.02	0.735	NA	NA	NA	0	0	0	0	0	0	0	0	0	0	0	0
M_Albo_Cave4	M_Albo_Cave4339	3	39	26/06/2016	Summer	40.51	9.61	108	3.59	0.98	0.84	NA	NA	NA	0	0	0	0	0	0	0	0	0	0	0	0
M_Albo_Cave4	M_Albo_Cave4342	3	42	26/06/2016	Summer	40.51	9.61	108	2.27	1.03	0.86	NA	NA	NA	0	0	0	0	0	0	0	0	0	0	0	0
M_Albo_Cave4	M_Albo_Cave443	4	3	26/06/2016	Summer	40.51	9.61	108	1.5	1.15	0.855	NA	NA	NA	0	0	0	0	0	0	0	0	0	0	2	0
M_Albo_Cave4	M_Albo_Cave446	4	6	26/06/2016	Summer	40.51	9.61	108	1.89	1.15	0.92	NA	NA	NA	0	0	0	0	0	0	0	0	0	0	1	0
M_Albo_Cave4	M_Albo_Cave449	4	9	26/06/2016	Summer	40.51	9.61	108	1.73	0.8	0.86	NA	NA	NA	0	0	0	0	0	0	0	0	0	0	2	0
M_Albo_Cave4	M_Albo_Cave4412	4	12	26/06/2016	Summer	40.51	9.61	108	3.54	0.97	0.855	NA	NA	NA	0	0	0	0	0	0	0	0	0	0	3	0
M_Albo_Cave4	M_Albo_Cave4415	4	15	26/06/2016	Summer	40.51	9.61	108	2.44	0.94	0.85	NA	NA	NA	0	0	0	0	0	0	0	0	1	0	1	0
M_Albo_Cave4	M_Albo_Cave4418	4	18	26/06/2016	Summer	40.51	9.61	108	2.04	0.88	0.77	NA	NA	NA	0	0	0	0	0	0	0	0	0	0	0	0
M_Albo_Cave4	M_Albo_Cave4554	5	54	26/06/2016	Summer	40.51	9.61	108	0.95	0.91	0.895	NA	NA	NA	0	0	0	0	0	0	0	0	0	0	0	0
M_Albo_Cave4	M_Albo_Cave4557	5	57	26/06/2016	Summer	40.51	9.61	108	0.96	0.38	0.925	NA	NA	NA	0	0	0	0	0	0	0	0	0	0	0	0
M_Albo_Cave4	M_Albo_Cave4639	6	39	26/06/2016	Summer	40.51	9.61	108	6.06	0.76	0.9	NA	NA	NA	0	0	0	0	0	0	0	0	0	0	0	0
M_Albo_Cave4	M_Albo_Cave4642	6	42	26/06/2016	Summer	40.51	9.61	108	5.55	0.22	0.935	NA	NA	NA	0	0	0	0	0	0	0	0	0	0	0	0
M_Albo_Cave4	M_Albo_Cave4645	6	45	26/06/2016	Summer	40.51	9.61	108	4.18	1.34	0.89	NA	NA	NA	0	0	0	0	0	0	0	0	1	0	0	0
M_Albo_Cave4	M_Albo_Cave4648	6	48	26/06/2016	Summer	40.51	9.61	108	3.81	1.31	0.865	NA	NA	NA	0	0	0	0	0	0	0	0	1	0	0	0
M_Albo_Cave4	M_Albo_Cave4651	6	51	26/06/2016	Summer	40.51	9.61	108	3.35	2.3	0.865	NA	NA	NA	0	0	0	0	0	0	0	0	1	0	1	0
M_Albo_Cave4	M_Albo_Cave4654	6	54	26/06/2016	Summer	40.51	9.61	108	2.44	1.63	0.865	NA	NA	NA	0	0	0	0	0	0	0	0	1	0	0	0
M_Albo_Cave4	M_Albo_Cave4657	6	57	26/06/2016	Summer	40.51	9.61	108	0.72	0.89	0.84	NA	NA	NA	0	0	0	0	0	0	0	0	1	0	5	0
M_Albo_Cave4	M_Albo_Cave4748	7	48	26/06/2016	Summer	40.51	9.61	108	1.83	13	0.86	NA	NA	NA	0	0	0	0	0	0	0	0	0	0	0	0
M_Albo_Cave6	M_Albo_Cave613	1	3	20/10/2015	Autumn	40.51	9.61	107	1.71	6.5	0.69	NA	NA	NA	0	0	0	0	0	0	0	0	0	1	0	0
M_Albo_Cave6	M_Albo_Cave616	1	6	20/10/2015	Autumn	40.51	9.61	107	1.18	2.91	0.85	NA	NA	NA	0	0	0	0	0	0	0	0	0	0	0	0
M_Albo_Cave6	M_Albo_Cave619	1	9	20/10/2015	Autumn	40.51	9.61	107	1.87	6	0.655	NA	NA	NA	0	0	0	0	0	0	0	0	0	2	0	0
M_Albo_Cave6	M_Albo_Cave6112	1	12	20/10/2015	Autumn	40.51	9.61	107	0.76	1.08	0.72	NA	NA	NA	0	0	0	0	0	0	0	0	0	0	0	0
M_Albo_Cave6	M_Albo_Cave6212	2	12	20/10/2015	Autumn	40.51	9.61	107	14.5	2.83	0.85	NA	NA	NA	0	0	0	0	0	0	0	0	0	0	0	0
M_Albo_Cave6	M_Albo_Cave6215	2	15	20/10/2015	Autumn	40.51	9.61	107	3.35	5.35	0.725	NA	NA	NA	0	0	0	0	0	0	0	0	0	0	0	0
M_Albo_Cave6	M_Albo_Cave613	1	3	28/01/2016	Winter	40.51	9.61	107	1.71	6.5	0.69	NA	NA	NA	0	0	0	0	0	0	0	0	0	1	1	0
M_Albo_Cave6	M_Albo_Cave616	1	6	28/01/2016	Winter	40.51	9.61	107	1.18	2.91	0.85	NA	NA	NA	0	0	0	0	0	0	0	0	0	0	0	0
M_Albo_Cave6	M_Albo_Cave619	1	9	28/01/2016	Winter	40.51	9.61	107	1.87	6	0.655	NA	NA	NA	0	0	0	0	0	0	0	0	0	0	0	0
M_Albo_Cave6	M_Albo_Cave6112	1	12	28/01/2016	Winter	40.51	9.61	107	0.76	1.08	0.72	NA	NA	NA	0	0	0	0	0	0	0	0	0	0	0	0
M_Albo_Cave6	M_Albo_Cave6212	2	12	28/01/2016	Winter	40.51	9.61	107	14.5	2.83	0.85	NA	NA	NA	0	0	0	0	0	0	0	0	0	0	0	0
M_Albo_Cave6	M_Albo_Cave6215	2	15	28/01/2016	Winter	40.51	9.61	107	3.35	5.35	0.725	NA	NA	NA	0	0	0	0	0	0	0	0	0	0	0	0
M_Albo_Cave6	M_Albo_Cave613	1	3	12/04/2016	Spring	40.51	9.61	107	1.71	6.5	0.69	NA	NA	NA	0	0	0	0	0	0	0	0	0	0	1	0
M_Albo_Cave6	M_Albo_Cave616	1	6	12/04/2016	Spring	40.51	9.61	107	1.18	2.91	0.85	NA	NA	NA	0	0	0	0	0	0	0	0	1	0	0	0
M_Albo_Cave6	M_Albo_Cave619	1	9	12/04/2016	Spring	40.51	9.61	107	1.87	6	0.655	NA	NA	NA	0	0	0	0	0	0	0	0	0	0	0	0
M_Albo_Cave6	M_Albo_Cave6112	1	12	12/04/2016	Spring	40.51	9.61	107	0.76	1.08	0.72	NA	NA	NA	0	0	0	0	0	0	0	0	0	0	0	0
M_Albo_Cave6	M_Albo_Cave6212	2	12	12/04/2016	Spring	40.51	9.61	107	14.5	2.83	0.85	NA	NA	NA	0	0	0	0	0	0	0	0	0	0	0	0
M_Albo_Cave6	M_Albo_Cave6215	2	15	12/04/2016	Spring	40.51	9.61	107	3.35	5.35	0.725	NA	NA	NA	0	0	0	0	0	0	0	0	0	0	1	0
M_Albo_Cave6	M_Albo_Cave613	1	3	26/06/2016	Summer	40.51	9.61	107	1.71	6.5	0.69	NA	NA	NA	0	0	0	0	0	0	0	0	0	0	1	0
M_Albo_Cave6	M_Albo_Cave616	1	6	26/06/2016	Summer	40.51	9.61	107	1.18	2.91	0.85	NA	NA	NA	0	0	0	0	0	0	0	0	0	0	1	0
M_Albo_Cave6	M_Albo_Cave619	1	9	26/06/2016	Summer	40.51	9.61	107	1.87	6	0.655	NA	NA	NA	0	0	0	0	0	0	0	0	1	0	0	0
M_Albo_Cave6	M_Albo_Cave6112	1	12	26/06/2016	Summer	40.51	9.61	107	0.76	1.08	0.72	NA	NA	NA	0	0	0	0	0	0	0	0	1	0	0	0
M_Albo_Cave6	M_Albo_Cave6212	2	12	26/06/2016	Summer	40.51	9.61	107	14.5	2.83	0.85	NA	NA	NA	0	0	0	0	0	0	0	0	0	0	0	0
M_Albo_Cave6	M_Albo_Cave6215	2	15	26/06/2016	Summer	40.51	9.61	107	3.35	5.35	0.725	NA	NA	NA	0	0	0	0	0	0	0	0	1	0	0	0
M_Albo_Cave7	M_Albo_Cave713	1	3	19/10/2015	Autumn	40.58	9.68	94	7.09	1.42	0.925	NA	NA	NA	0	0	0	0	0	0	0	0	0	0	0	0
M_Albo_Cave7	M_Albo_Cave716	1	6	19/10/2015	Autumn	40.58	9.68	94	6.89	2.88	0.81	NA	NA	NA	0	0	0	0	0	0	0	0	0	0	0	0
M_Albo_Cave7	M_Albo_Cave719	1	9	19/10/2015	Autumn	40.58	9.68	94	9.74	3.12	0.89	NA	NA	NA	0	0	0	0	0	0	0	0	0	0	0	0
M_Albo_Cave7	M_Albo_Cave7112	1	12	19/10/2015	Autumn	40.58	9.68	94	11.34	3.47	0.89	NA	NA	NA	1	0	0	0	0	0	0	0	0	0	0	0
M_Albo_Cave7	M_Albo_Cave7115	1	15	19/10/2015	Autumn	40.58	9.68	94	10.8	2.91	0.885	NA	NA	NA	0	0	0	0	0	0	0	0	0	0	0	0
M_Albo_Cave7	M_Albo_Cave7118	1	18	19/10/2015	Autumn	40.58	9.68	94	9.04	3.41	0.825	NA	NA	NA	0	0	0	0	0	0	0	0	0	0	0	0
M_Albo_Cave7	M_Albo_Cave7121	1	21	19/10/2015	Autumn	40.58	9.68	94	6.46	2.57	0.92	NA	NA	NA	0	0	0	0	0	0	0	0	0	0	0	0
M_Albo_Cave7	M_Albo_Cave7124	1	24	19/10/2015	Autumn	40.58	9.68	94	5.18	2.39	0.845	NA	NA	NA	0	1	0	0	1	1	1	0	0	0	0	0
M_Albo_Cave7	M_Albo_Cave7127	1	27	19/10/2015	Autumn	40.58	9.68	94	4.14	2.04	0.755	NA	NA	NA	0	0	0	0	0	0	0	0	0	0	0	1
M_Albo_Cave7	M_Albo_Cave7130	1	30	19/10/2015	Autumn	40.58	9.68	94	7.95	2.39	0.9	NA	NA	NA	0	1	1	1	0	0	1	0	0	0	0	1
M_Albo_Cave7	M_Albo_Cave7133	1	33	19/10/2015	Autumn	40.58	9.68	94	5.61	2.57	0.835	NA	NA	NA	0	1	1	1	0	0	1	0	0	0	0	0
M_Albo_Cave7	M_Albo_Cave7233	2	33	19/10/2015	Autumn	40.58	9.68	94	2.07	0.94	0.875	NA	NA	NA	0	0	0	0	0	0	0	0	0	0	0	0
M_Albo_Cave7	M_Albo_Cave7136	1	36	19/10/2015	Autumn	40.58	9.68	94	6.69	2.02	0.945	NA	NA	NA	0	0	0	0	0	0	0	0	0	0	0	1
M_Albo_Cave7	M_Albo_Cave7236	2	36	19/10/2015	Autumn	40.58	9.68	94	0.63	0.43	0.83	NA	NA	NA	0	0	0	0	0	0	0	0	0	0	0	0
M_Albo_Cave7	M_Albo_Cave7139	1	39	19/10/2015	Autumn	40.58	9.68	94	3.1	0.97	0.725	NA	NA	NA	0	0	0	0	0	0	0	0	0	0	0	0
M_Albo_Cave7	M_Albo_Cave7142	1	42	19/10/2015	Autumn	40.58	9.68	94	0.42	1.14	0.775	NA	NA	NA	0	0	0	0	0	0	0	0	0	0	0	0
M_Albo_Cave7	M_Albo_Cave713	1	3	28/01/2016	Winter	40.58	9.68	94	7.09	1.42	0.925	NA	NA	NA	0	0	0	0	0	0	0	0	0	1	0	0
M_Albo_Cave7	M_Albo_Cave716	1	6	28/01/2016	Winter	40.58	9.68	94	6.89	2.88	0.81	NA	NA	NA	0	0	0	0	0	0	0	0	0	0	1	0
M_Albo_Cave7	M_Albo_Cave719	1	9	28/01/2016	Winter	40.58	9.68	94	9.74	3.12	0.89	NA	NA	NA	0	0	0	0	0	0	0	0	0	1	1	0
M_Albo_Cave7	M_Albo_Cave7112	1	12	28/01/2016	Winter	40.58	9.68	94	11.34	3.47	0.89	NA	NA	NA	0	0	0	0	0	0	0	0	0	0	2	0
M_Albo_Cave7	M_Albo_Cave7115	1	15	28/01/2016	Winter	40.58	9.68	94	10.8	2.91	0.885	NA	NA	NA	0	0	0	0	0	0	0	0	0	0	0	0
M_Albo_Cave7	M_Albo_Cave7118	1	18	28/01/2016	Winter	40.58	9.68	94	9.04	3.41	0.825	NA	NA	NA	0	0	0	0	0	0	0	0	0	0	1	0
M_Albo_Cave7	M_Albo_Cave7121	1	21	28/01/2016	Winter	40.58	9.68	94	6.46	2.57	0.92	NA	NA	NA	0	0	0	0	0	0	0	0	0	0	0	0
M_Albo_Cave7	M_Albo_Cave7124	1	24	28/01/2016	Winter	40.58	9.68	94	5.18	2.39	0.845	NA	NA	NA	0	0	0	0	0	0	0	0	0	0	1	0
M_Albo_Cave7	M_Albo_Cave7127	1	27	28/01/2016	Winter	40.58	9.68	94	4.14	2.04	0.755	NA	NA	NA	0	0	0	0	0	0	0	0	0	0	0	0
M_Albo_Cave7	M_Albo_Cave7130	1	30	28/01/2016	Winter	40.58	9.68	94	7.95	2.39	0.9	NA	NA	NA	0	0	0	0	0	0	0	0	0	0	0	0
M_Albo_Cave7	M_Albo_Cave7133	1	33	28/01/2016	Winter	40.58	9.68	94	5.61	2.57	0.835	NA	NA	NA	0	0	0	0	0	0	0	0	0	0	0	0
M_Albo_Cave7	M_Albo_Cave7233	2	33	28/01/2016	Winter	40.58	9.68	94	2.07	0.94	0.875	NA	NA	NA	0	0	0	0	0	0	0	0	0	0	0	0
M_Albo_Cave7	M_Albo_Cave7136	1	36	28/01/2016	Winter	40.58	9.68	94	6.69	2.02	0.945	NA	NA	NA	0	0	0	0	0	0	0	0	0	0	0	0
M_Albo_Cave7	M_Albo_Cave7236	2	36	28/01/2016	Winter	40.58	9.68	94	0.63	0.43	0.83	NA	NA	NA	0	0	0	0	0	0	0	0	0	0	0	0
M_Albo_Cave7	M_Albo_Cave7139	1	39	28/01/2016	Winter	40.58	9.68	94	3.1	0.97	0.725	NA	NA	NA	0	0	0	0	0	0	0	0	0	0	0	0
M_Albo_Cave7	M_Albo_Cave7142	1	42	28/01/2016	Winter	40.58	9.68	94	0.42	1.14	0.775	NA	NA	NA	0	0	0	0	0	0	0	0	0	0	0	0
M_Albo_Cave7	M_Albo_Cave713	1	3	05/04/2016	Spring	40.58	9.68	94	7.09	1.42	0.925	NA	NA	NA	0	0	0	0	0	0	0	0	0	0	0	0
M_Albo_Cave7	M_Albo_Cave716	1	6	05/04/2016	Spring	40.58	9.68	94	6.89	2.88	0.81	NA	NA	NA	0	0	0	0	0	0	0	0	0	0	0	0
M_Albo_Cave7	M_Albo_Cave719	1	9	05/04/2016	Spring	40.58	9.68	94	9.74	3.12	0.89	NA	NA	NA	0	0	0	0	0	0	0	0	0	1	0	0
M_Albo_Cave7	M_Albo_Cave7112	1	12	05/04/2016	Spring	40.58	9.68	94	11.34	3.47	0.89	NA	NA	NA	0	0	0	0	0	0	0	0	0	0	2	0
M_Albo_Cave7	M_Albo_Cave7115	1	15	05/04/2016	Spring	40.58	9.68	94	10.8	2.91	0.885	NA	NA	NA	0	0	0	0	0	0	0	0	1	0	0	0
M_Albo_Cave7	M_Albo_Cave7118	1	18	05/04/2016	Spring	40.58	9.68	94	9.04	3.41	0.825	NA	NA	NA	0	0	0	0	0	0	0	0	0	0	0	2
M_Albo_Cave7	M_Albo_Cave7121	1	21	05/04/2016	Spring	40.58	9.68	94	6.46	2.57	0.92	NA	NA	NA	1	0	0	0	0	0	0	0	0	0	0	0
M_Albo_Cave7	M_Albo_Cave7124	1	24	05/04/2016	Spring	40.58	9.68	94	5.18	2.39	0.845	NA	NA	NA	0	0	0	0	0	0	0	0	1	0	0	0
M_Albo_Cave7	M_Albo_Cave7127	1	27	05/04/2016	Spring	40.58	9.68	94	4.14	2.04	0.755	NA	NA	NA	0	0	0	0	0	0	0	0	0	0	0	0
M_Albo_Cave7	M_Albo_Cave7130	1	30	05/04/2016	Spring	40.58	9.68	94	7.95	2.39	0.9	NA	NA	NA	0	0	0	0	0	0	0	0	0	0	0	0
M_Albo_Cave7	M_Albo_Cave7133	1	33	05/04/2016	Spring	40.58	9.68	94	5.61	2.57	0.835	NA	NA	NA	0	1	1	1	0	0	1	0	1	0	0	1
M_Albo_Cave7	M_Albo_Cave7233	2	33	05/04/2016	Spring	40.58	9.68	94	2.07	0.94	0.875	NA	NA	NA	0	0	0	0	0	0	0	0	1	0	0	0
M_Albo_Cave7	M_Albo_Cave7136	1	36	05/04/2016	Spring	40.58	9.68	94	6.69	2.02	0.945	NA	NA	NA	0	0	0	0	0	0	0	0	1	0	0	0
M_Albo_Cave7	M_Albo_Cave7236	2	36	05/04/2016	Spring	40.58	9.68	94	0.63	0.43	0.83	NA	NA	NA	0	0	0	0	0	0	0	0	1	0	0	0
M_Albo_Cave7	M_Albo_Cave7139	1	39	05/04/2016	Spring	40.58	9.68	94	3.1	0.97	0.725	NA	NA	NA	0	0	0	0	0	0	0	0	1	0	0	0
M_Albo_Cave7	M_Albo_Cave7142	1	42	05/04/2016	Spring	40.58	9.68	94	0.42	1.14	0.775	NA	NA	NA	0	0	0	0	0	0	0	0	1	0	0	0
M_Albo_Cave7	M_Albo_Cave713	1	3	24/06/2016	Summer	40.58	9.68	94	7.09	1.42	0.925	NA	NA	NA	0	0	0	0	0	0	0	0	0	0	0	0
M_Albo_Cave7	M_Albo_Cave716	1	6	24/06/2016	Summer	40.58	9.68	94	6.89	2.88	0.81	NA	NA	NA	0	0	0	0	0	0	0	0	0	0	1	0
M_Albo_Cave7	M_Albo_Cave719	1	9	24/06/2016	Summer	40.58	9.68	94	9.74	3.12	0.89	NA	NA	NA	0	0	0	0	0	0	0	0	1	0	0	0
M_Albo_Cave7	M_Albo_Cave7112	1	12	24/06/2016	Summer	40.58	9.68	94	11.34	3.47	0.89	NA	NA	NA	1	1	1	1	0	0	1	0	1	0	1	0
M_Albo_Cave7	M_Albo_Cave7115	1	15	24/06/2016	Summer	40.58	9.68	94	10.8	2.91	0.885	NA	NA	NA	0	1	1	1	0	0	1	0	1	0	0	0
M_Albo_Cave7	M_Albo_Cave7118	1	18	24/06/2016	Summer	40.58	9.68	94	9.04	3.41	0.825	NA	NA	NA	0	0	0	0	0	0	0	0	1	0	0	1
M_Albo_Cave7	M_Albo_Cave7121	1	21	24/06/2016	Summer	40.58	9.68	94	6.46	2.57	0.92	NA	NA	NA	0	1	1	1	0	0	1	0	1	0	2	0
M_Albo_Cave7	M_Albo_Cave7124	1	24	24/06/2016	Summer	40.58	9.68	94	5.18	2.39	0.845	NA	NA	NA	0	0	0	0	0	0	0	0	1	0	0	0
M_Albo_Cave7	M_Albo_Cave7127	1	27	24/06/2016	Summer	40.58	9.68	94	4.14	2.04	0.755	NA	NA	NA	1	0	0	0	0	0	0	0	1	0	0	0
M_Albo_Cave7	M_Albo_Cave7130	1	30	24/06/2016	Summer	40.58	9.68	94	7.95	2.39	0.9	NA	NA	NA	0	0	0	0	0	0	0	0	1	0	0	0
M_Albo_Cave7	M_Albo_Cave7133	1	33	24/06/2016	Summer	40.58	9.68	94	5.61	2.57	0.835	NA	NA	NA	0	0	0	0	0	0	0	0	1	0	0	0
M_Albo_Cave7	M_Albo_Cave7233	2	33	24/06/2016	Summer	40.58	9.68	94	2.07	0.94	0.875	NA	NA	NA	0	0	0	0	0	0	0	0	1	0	0	0
M_Albo_Cave7	M_Albo_Cave7136	1	36	24/06/2016	Summer	40.58	9.68	94	6.69	2.02	0.945	NA	NA	NA	0	0	0	0	0	0	0	0	1	0	0	0
M_Albo_Cave7	M_Albo_Cave7236	2	36	24/06/2016	Summer	40.58	9.68	94	0.63	0.43	0.83	NA	NA	NA	0	0	0	0	0	0	0	0	1	0	0	0
M_Albo_Cave7	M_Albo_Cave7139	1	39	24/06/2016	Summer	40.58	9.68	94	3.1	0.97	0.725	NA	NA	NA	0	0	0	0	0	0	0	0	1	0	0	0
M_Albo_Cave7	M_Albo_Cave7142	1	42	24/06/2016	Summer	40.58	9.68	94	0.42	1.14	0.775	NA	NA	NA	0	0	0	0	0	0	0	0	1	0	0	0
M_Albo_Cave1	M_Albo_Cave113	1	3	07/05/2016	Spring	40.49	9.59	267	1.88	2	0.8	NA	NA	NA	0	0	0	0	0	0	0	0	1	0	0	0
M_Albo_Cave1	M_Albo_Cave116	1	6	07/05/2016	Spring	40.49	9.59	267	0.77	1.55	0.82	NA	NA	NA	0	0	0	0	0	0	0	0	1	1	0	0
M_Albo_Cave1	M_Albo_Cave119	1	9	07/05/2016	Spring	40.49	9.59	267	2.5	0.67	0.9	NA	NA	NA	0	0	0	0	0	0	0	0	1	0	0	0
M_Albo_Cave1	M_Albo_Cave1112	1	12	07/05/2016	Spring	40.49	9.59	267	1.68	2.11	0.845	NA	NA	NA	0	0	0	0	0	0	0	0	1	0	0	0
M_Albo_Cave1	M_Albo_Cave1115	1	15	07/05/2016	Spring	40.49	9.59	267	4.74	1.76	0.8	NA	NA	NA	0	1	1	1	0	0	1	0	1	0	0	0
M_Albo_Cave1	M_Albo_Cave1118	1	18	07/05/2016	Spring	40.49	9.59	267	7.81	2.49	0.905	NA	NA	NA	0	1	1	1	0	0	1	0	1	0	0	0
M_Albo_Cave1	M_Albo_Cave1121	1	21	07/05/2016	Spring	40.49	9.59	267	9.01	2.41	0.945	NA	NA	NA	0	0	0	0	0	0	0	0	1	0	0	0
M_Albo_Cave1	M_Albo_Cave1124	1	24	07/05/2016	Spring	40.49	9.59	267	6.29	3.68	0.925	NA	NA	NA	0	0	0	0	0	0	0	0	0	0	0	0
M_Albo_Cave1	M_Albo_Cave1127	1	27	07/05/2016	Spring	40.49	9.59	267	5.71	3.06	0.905	NA	NA	NA	0	0	0	0	0	0	0	0	1	0	0	0
M_Albo_Cave1	M_Albo_Cave1130	1	30	07/05/2016	Spring	40.49	9.59	267	6.42	2.59	0.92	NA	NA	NA	0	0	0	0	0	0	0	0	0	0	0	0
M_Albo_Cave1	M_Albo_Cave1133	1	33	07/05/2016	Spring	40.49	9.59	267	9.18	2.69	0.945	NA	NA	NA	0	0	0	0	0	0	0	0	0	0	0	0
M_Albo_Cave1	M_Albo_Cave1136	1	36	07/05/2016	Spring	40.49	9.59	267	3.84	5.86	0.925	NA	NA	NA	0	0	0	0	0	0	0	0	0	0	0	0
M_Albo_Cave1	M_Albo_Cave1139	1	39	07/05/2016	Spring	40.49	9.59	267	3.76	1.97	0.95	NA	NA	NA	0	0	0	0	0	0	0	0	0	0	0	0
M_Albo_Cave1	M_Albo_Cave1142	1	42	07/05/2016	Spring	40.49	9.59	267	1.7	0.65	0.94	NA	NA	NA	0	0	0	0	0	0	0	0	0	0	0	0
M_Albo_Cave1	M_Albo_Cave1145	1	45	07/05/2016	Spring	40.49	9.59	267	1.03	0.29	0.955	NA	NA	NA	0	0	0	0	0	0	0	0	0	0	0	0
M_Albo_Cave1	M_Albo_Cave1221	2	21	07/05/2016	Spring	40.49	9.59	267	1.74	0.68	0.875	NA	NA	NA	0	0	0	0	0	0	0	0	1	0	0	0
M_Albo_Cave1	M_Albo_Cave1224	2	24	07/05/2016	Spring	40.49	9.59	267	1.95	1.46	0.785	NA	NA	NA	0	0	0	0	0	0	0	0	1	0	0	0
M_Albo_Cave1	M_Albo_Cave1227	2	27	07/05/2016	Spring	40.49	9.59	267	2.08	1.11	0.825	NA	NA	NA	0	0	0	0	0	0	0	0	1	0	0	0
M_Albo_Cave1	M_Albo_Cave1230	2	30	07/05/2016	Spring	40.49	9.59	267	2.7	1.38	0.74	NA	NA	NA	0	0	0	0	0	0	0	0	1	0	0	0
M_Albo_Cave1	M_Albo_Cave1233	2	33	07/05/2016	Spring	40.49	9.59	267	2.67	1.23	0.85	NA	NA	NA	0	0	0	0	0	0	0	0	1	0	0	0
M_Albo_Cave1	M_Albo_Cave1236	2	36	07/05/2016	Spring	40.49	9.59	267	1.67	1.37	0.825	NA	NA	NA	1	0	0	0	0	0	0	0	1	0	0	0
M_Albo_Cave1	M_Albo_Cave1239	2	39	07/05/2016	Spring	40.49	9.59	267	0.73	1.68	0.73	NA	NA	NA	0	1	1	1	0	0	1	0	0	0	0	1
M_Albo_Cave1	M_Albo_Cave1330	3	30	07/05/2016	Spring	40.49	9.59	267	5.87	2.43	0.88	NA	NA	NA	0	0	0	0	0	0	0	0	1	0	0	0
M_Albo_Cave1	M_Albo_Cave1333	3	33	07/05/2016	Spring	40.49	9.59	267	4.53	5.03	0.805	NA	NA	NA	0	0	0	0	0	0	0	0	1	0	0	0
M_Albo_Cave1	M_Albo_Cave1336	3	36	07/05/2016	Spring	40.49	9.59	267	3.31	3.9	0.9	NA	NA	NA	0	0	0	0	0	0	0	0	1	0	0	0
M_Albo_Cave1	M_Albo_Cave1339	3	39	07/05/2016	Spring	40.49	9.59	267	2.7	2.96	0.895	NA	NA	NA	0	0	0	0	0	0	0	0	0	0	0	0
M_Albo_Cave1	M_Albo_Cave1342	3	42	07/05/2016	Spring	40.49	9.59	267	2.15	1.49	0.9	NA	NA	NA	0	0	0	0	0	0	0	0	0	0	0	0
M_Albo_Cave1	M_Albo_Cave1345	3	45	07/05/2016	Spring	40.49	9.59	267	4.2	2.33	0.89	NA	NA	NA	0	0	0	0	0	0	0	0	1	0	0	0
M_Albo_Cave1	M_Albo_Cave1348	3	48	07/05/2016	Spring	40.49	9.59	267	2.25	0.97	0.89	NA	NA	NA	0	0	0	0	0	0	0	0	1	0	0	0
M_Albo_Cave1	M_Albo_Cave1351	3	51	07/05/2016	Spring	40.49	9.59	267	1.59	1.55	0.905	NA	NA	NA	0	0	0	0	0	0	0	0	0	0	0	0
M_Albo_Cave1	M_Albo_Cave1354	3	54	07/05/2016	Spring	40.49	9.59	267	5.38	2.98	0.905	NA	NA	NA	0	0	0	0	0	0	0	0	1	0	0	0
M_Albo_Cave1	M_Albo_Cave1357	3	57	07/05/2016	Spring	40.49	9.59	267	2.47	2.29	0.78	NA	NA	NA	0	0	0	0	0	0	0	0	1	0	0	0
M_Albo_Cave1	M_Albo_Cave1360	3	60	07/05/2016	Spring	40.49	9.59	267	2.17	1.67	0.9	NA	NA	NA	0	0	0	0	0	0	0	0	1	0	0	0
M_Albo_Cave1	M_Albo_Cave1363	3	63	07/05/2016	Spring	40.49	9.59	267	1.58	1.73	0.705	NA	NA	NA	0	0	0	0	0	0	0	0	1	0	0	0
M_Albo_Cave1	M_Albo_Cave1366	3	66	07/05/2016	Spring	40.49	9.59	267	0.58	1.42	0.58	NA	NA	NA	0	0	0	0	0	0	0	0	1	0	0	0
M_Albo_Cave1	M_Albo_Cave1369	3	69	07/05/2016	Spring	40.49	9.59	267	1.28	3.89	0.805	NA	NA	NA	0	0	0	0	0	0	0	0	1	1	0	0
M_Albo_Cave1	M_Albo_Cave1372	3	72	07/05/2016	Spring	40.49	9.59	267	1.22	0.69	0.9	NA	NA	NA	0	1	0	0	1	1	1	0	1	0	0	0
M_Albo_Cave1	M_Albo_Cave1375	3	75	07/05/2016	Spring	40.49	9.59	267	2.41	0.94	0.895	NA	NA	NA	1	1	0	0	1	1	1	0	1	0	0	0
M_Albo_Cave1	M_Albo_Cave1433	4	33	07/05/2016	Spring	40.49	9.59	267	3.89	3.7	0.885	NA	NA	NA	0	0	0	0	0	0	0	0	1	0	0	0
M_Albo_Cave1	M_Albo_Cave1436	4	36	07/05/2016	Spring	40.49	9.59	267	2.34	1	0.91	NA	NA	NA	0	0	0	0	0	0	0	0	0	0	0	0
M_Albo_Cave1	M_Albo_Cave1439	4	39	07/05/2016	Spring	40.49	9.59	267	1.57	0.75	0.745	NA	NA	NA	0	0	0	0	0	0	0	0	0	0	0	0
M_Albo_Cave1	M_Albo_Cave1557	5	57	07/05/2016	Spring	40.49	9.59	267	2.24	1.26	0.87	NA	NA	NA	0	1	1	1	0	0	1	0	0	0	0	0
M_Albo_Cave1	M_Albo_Cave1560	5	60	07/05/2016	Spring	40.49	9.59	267	9.32	3.16	0.84	NA	NA	NA	0	0	0	0	0	0	0	0	0	0	0	0
M_Albo_Cave1	M_Albo_Cave1660	6	60	07/05/2016	Spring	40.49	9.59	267	5.16	1.8	0.885	NA	NA	NA	0	0	0	0	0	0	0	0	0	0	0	0
M_Albo_Cave1	M_Albo_Cave1766	7	66	07/05/2016	Spring	40.49	9.59	267	0.93	0.63	0.965	NA	NA	NA	0	0	0	0	0	0	0	0	0	0	0	0
M_Albo_Cave1	M_Albo_Cave1769	7	69	07/05/2016	Spring	40.49	9.59	267	0.75	0.62	0.75	NA	NA	NA	0	0	0	0	0	0	0	0	0	0	0	0
M_Albo_Cave1	M_Albo_Cave1863	8	63	07/05/2016	Spring	40.49	9.59	267	2.34	1.81	0.86	NA	NA	NA	0	0	0	0	0	0	0	0	1	0	0	0
M_Albo_Cave1	M_Albo_Cave1866	8	66	07/05/2016	Spring	40.49	9.59	267	2.61	1.22	0.785	NA	NA	NA	0	1	0	0	1	1	1	0	1	0	0	0
M_Albo_Cave1	M_Albo_Cave1869	8	69	07/05/2016	Spring	40.49	9.59	267	1.83	1.9	0.82	NA	NA	NA	0	1	2	1	0	0	2	0	0	0	0	0
M_Albo_Cave1	M_Albo_Cave113	1	3	13/05/2016	Spring	40.49	9.59	267	1.88	2	0.8	NA	NA	NA	0	0	0	0	0	0	0	0	1	2	7	0
M_Albo_Cave1	M_Albo_Cave116	1	6	13/05/2016	Spring	40.49	9.59	267	0.77	1.55	0.82	NA	NA	NA	0	0	0	0	0	0	0	0	1	0	4	1
M_Albo_Cave1	M_Albo_Cave119	1	9	13/05/2016	Spring	40.49	9.59	267	2.5	0.67	0.9	NA	NA	NA	0	0	0	0	0	0	0	0	1	1	0	0
M_Albo_Cave1	M_Albo_Cave1112	1	12	13/05/2016	Spring	40.49	9.59	267	1.68	2.11	0.845	NA	NA	NA	0	1	0	0	1	1	1	0	1	0	0	0
M_Albo_Cave1	M_Albo_Cave1115	1	15	13/05/2016	Spring	40.49	9.59	267	4.74	1.76	0.8	NA	NA	NA	0	0	0	0	0	0	0	0	1	0	0	0
M_Albo_Cave1	M_Albo_Cave1118	1	18	13/05/2016	Spring	40.49	9.59	267	7.81	2.49	0.905	NA	NA	NA	0	1	1	1	0	0	1	0	1	0	0	0
M_Albo_Cave1	M_Albo_Cave1121	1	21	13/05/2016	Spring	40.49	9.59	267	9.01	2.41	0.945	NA	NA	NA	0	0	0	0	0	0	0	0	1	0	0	0
M_Albo_Cave1	M_Albo_Cave1124	1	24	13/05/2016	Spring	40.49	9.59	267	6.29	3.68	0.925	NA	NA	NA	0	0	0	0	0	0	0	0	1	0	0	0
M_Albo_Cave1	M_Albo_Cave1127	1	27	13/05/2016	Spring	40.49	9.59	267	5.71	3.06	0.905	NA	NA	NA	0	0	0	0	0	0	0	0	0	0	0	0
M_Albo_Cave1	M_Albo_Cave1130	1	30	13/05/2016	Spring	40.49	9.59	267	6.42	2.59	0.92	NA	NA	NA	0	0	0	0	0	0	0	0	0	0	0	0
M_Albo_Cave1	M_Albo_Cave1133	1	33	13/05/2016	Spring	40.49	9.59	267	9.18	2.69	0.945	NA	NA	NA	0	0	0	0	0	0	0	0	0	0	0	0
M_Albo_Cave1	M_Albo_Cave1136	1	36	13/05/2016	Spring	40.49	9.59	267	3.84	5.86	0.925	NA	NA	NA	0	0	0	0	0	0	0	0	0	0	0	0
M_Albo_Cave1	M_Albo_Cave1139	1	39	13/05/2016	Spring	40.49	9.59	267	3.76	1.97	0.95	NA	NA	NA	0	0	0	0	0	0	0	0	0	0	0	0
M_Albo_Cave1	M_Albo_Cave1142	1	42	13/05/2016	Spring	40.49	9.59	267	1.7	0.65	0.94	NA	NA	NA	0	0	0	0	0	0	0	0	0	0	0	0
M_Albo_Cave1	M_Albo_Cave1145	1	45	13/05/2016	Spring	40.49	9.59	267	1.03	0.29	0.955	NA	NA	NA	0	0	0	0	0	0	0	0	0	0	0	0
M_Albo_Cave1	M_Albo_Cave1221	2	21	13/05/2016	Spring	40.49	9.59	267	1.74	0.68	0.875	NA	NA	NA	0	0	0	0	0	0	0	0	1	0	0	0
M_Albo_Cave1	M_Albo_Cave1224	2	24	13/05/2016	Spring	40.49	9.59	267	1.95	1.46	0.785	NA	NA	NA	0	0	0	0	0	0	0	0	1	0	0	0
M_Albo_Cave1	M_Albo_Cave1227	2	27	13/05/2016	Spring	40.49	9.59	267	2.08	1.11	0.825	NA	NA	NA	0	1	1	1	0	0	1	0	1	0	0	0
M_Albo_Cave1	M_Albo_Cave1230	2	30	13/05/2016	Spring	40.49	9.59	267	2.7	1.38	0.74	NA	NA	NA	0	0	0	0	0	0	0	0	1	0	0	0
M_Albo_Cave1	M_Albo_Cave1233	2	33	13/05/2016	Spring	40.49	9.59	267	2.67	1.23	0.85	NA	NA	NA	0	0	0	0	0	0	0	0	1	0	0	0
M_Albo_Cave1	M_Albo_Cave1236	2	36	13/05/2016	Spring	40.49	9.59	267	1.67	1.37	0.825	NA	NA	NA	0	0	0	0	0	0	0	0	1	0	0	0
M_Albo_Cave1	M_Albo_Cave1239	2	39	13/05/2016	Spring	40.49	9.59	267	0.73	1.68	0.73	NA	NA	NA	0	0	0	0	0	0	0	0	1	0	0	0
M_Albo_Cave1	M_Albo_Cave1330	3	30	13/05/2016	Spring	40.49	9.59	267	5.87	2.43	0.88	NA	NA	NA	0	1	0	0	1	1	1	0	1	0	0	0
M_Albo_Cave1	M_Albo_Cave1333	3	33	13/05/2016	Spring	40.49	9.59	267	4.53	5.03	0.805	NA	NA	NA	0	0	0	0	0	0	0	0	0	0	0	0
M_Albo_Cave1	M_Albo_Cave1336	3	36	13/05/2016	Spring	40.49	9.59	267	3.31	3.9	0.9	NA	NA	NA	0	0	0	0	0	0	0	0	0	0	0	0
M_Albo_Cave1	M_Albo_Cave1339	3	39	13/05/2016	Spring	40.49	9.59	267	2.7	2.96	0.895	NA	NA	NA	0	1	0	0	1	1	1	0	1	0	0	0
M_Albo_Cave1	M_Albo_Cave1342	3	42	13/05/2016	Spring	40.49	9.59	267	2.15	1.49	0.9	NA	NA	NA	0	0	0	0	0	0	0	0	1	0	0	0
M_Albo_Cave1	M_Albo_Cave1345	3	45	13/05/2016	Spring	40.49	9.59	267	4.2	2.33	0.89	NA	NA	NA	0	0	0	0	0	0	0	0	0	0	0	0
M_Albo_Cave1	M_Albo_Cave1348	3	48	13/05/2016	Spring	40.49	9.59	267	2.25	0.97	0.89	NA	NA	NA	0	0	0	0	0	0	0	0	1	0	0	0
M_Albo_Cave1	M_Albo_Cave1351	3	51	13/05/2016	Spring	40.49	9.59	267	1.59	1.55	0.905	NA	NA	NA	0	0	0	0	0	0	0	0	0	0	0	0
M_Albo_Cave1	M_Albo_Cave1354	3	54	13/05/2016	Spring	40.49	9.59	267	5.38	2.98	0.905	NA	NA	NA	0	0	0	0	0	0	0	0	1	0	0	0
M_Albo_Cave1	M_Albo_Cave1357	3	57	13/05/2016	Spring	40.49	9.59	267	2.47	2.29	0.78	NA	NA	NA	0	1	1	1	0	0	1	0	1	0	0	0
M_Albo_Cave1	M_Albo_Cave1360	3	60	13/05/2016	Spring	40.49	9.59	267	2.17	1.67	0.9	NA	NA	NA	0	0	0	0	0	0	0	0	1	0	0	1
M_Albo_Cave1	M_Albo_Cave1363	3	63	13/05/2016	Spring	40.49	9.59	267	1.58	1.73	0.705	NA	NA	NA	0	0	0	0	0	0	0	0	0	0	0	0
M_Albo_Cave1	M_Albo_Cave1366	3	66	13/05/2016	Spring	40.49	9.59	267	0.58	1.42	0.58	NA	NA	NA	0	0	0	0	0	0	0	0	0	0	0	0
M_Albo_Cave1	M_Albo_Cave1369	3	69	13/05/2016	Spring	40.49	9.59	267	1.28	3.89	0.805	NA	NA	NA	0	0	0	0	0	0	0	0	0	0	0	0
M_Albo_Cave1	M_Albo_Cave1372	3	72	13/05/2016	Spring	40.49	9.59	267	1.22	0.69	0.9	NA	NA	NA	0	0	0	0	0	0	0	0	0	0	0	0
M_Albo_Cave1	M_Albo_Cave1375	3	75	13/05/2016	Spring	40.49	9.59	267	2.41	0.94	0.895	NA	NA	NA	1	1	0	0	1	1	1	0	0	0	0	0
M_Albo_Cave1	M_Albo_Cave1433	4	33	13/05/2016	Spring	40.49	9.59	267	3.89	3.7	0.885	NA	NA	NA	0	0	0	0	0	0	0	0	0	0	0	0
M_Albo_Cave1	M_Albo_Cave1436	4	36	13/05/2016	Spring	40.49	9.59	267	2.34	1	0.91	NA	NA	NA	0	0	0	0	0	0	0	0	0	0	0	0
M_Albo_Cave1	M_Albo_Cave1439	4	39	13/05/2016	Spring	40.49	9.59	267	1.57	0.75	0.745	NA	NA	NA	0	0	0	0	0	0	0	0	0	0	0	0
M_Albo_Cave1	M_Albo_Cave1557	5	57	13/05/2016	Spring	40.49	9.59	267	2.24	1.26	0.87	NA	NA	NA	0	0	0	0	0	0	0	0	0	0	0	0
M_Albo_Cave1	M_Albo_Cave1560	5	60	13/05/2016	Spring	40.49	9.59	267	9.32	3.16	0.84	NA	NA	NA	0	0	0	0	0	0	0	0	0	0	0	0
M_Albo_Cave1	M_Albo_Cave1660	6	60	13/05/2016	Spring	40.49	9.59	267	5.16	1.8	0.885	NA	NA	NA	0	0	0	0	0	0	0	0	0	0	0	0
M_Albo_Cave1	M_Albo_Cave1766	7	66	13/05/2016	Spring	40.49	9.59	267	0.93	0.63	0.965	NA	NA	NA	1	0	0	0	0	0	0	0	0	0	0	0
M_Albo_Cave1	M_Albo_Cave1769	7	69	13/05/2016	Spring	40.49	9.59	267	0.75	0.62	0.75	NA	NA	NA	1	0	0	0	0	0	0	0	0	0	0	0
M_Albo_Cave1	M_Albo_Cave1863	8	63	13/05/2016	Spring	40.49	9.59	267	2.34	1.81	0.86	NA	NA	NA	0	0	0	0	0	0	0	0	1	0	0	0
M_Albo_Cave1	M_Albo_Cave1866	8	66	13/05/2016	Spring	40.49	9.59	267	2.61	1.22	0.785	NA	NA	NA	0	0	0	0	0	0	0	0	1	0	1	0
M_Albo_Cave1	M_Albo_Cave1869	8	69	13/05/2016	Spring	40.49	9.59	267	1.83	1.9	0.82	NA	NA	NA	0	1	2	1	1	1	3	0	1	0	0	0
M_Albo_Cave1	M_Albo_Cave113	1	3	24/05/2016	Spring	40.49	9.59	267	1.88	2	0.8	NA	NA	NA	0	0	0	0	0	0	0	0	1	0	4	0
M_Albo_Cave1	M_Albo_Cave116	1	6	24/05/2016	Spring	40.49	9.59	267	0.77	1.55	0.82	NA	NA	NA	0	0	0	0	0	0	0	0	1	0	3	0
M_Albo_Cave1	M_Albo_Cave119	1	9	24/05/2016	Spring	40.49	9.59	267	2.5	0.67	0.9	NA	NA	NA	0	1	0	0	1	1	1	0	1	0	2	0
M_Albo_Cave1	M_Albo_Cave1112	1	12	24/05/2016	Spring	40.49	9.59	267	1.68	2.11	0.845	NA	NA	NA	0	1	0	0	1	1	1	0	1	0	1	0
M_Albo_Cave1	M_Albo_Cave1115	1	15	24/05/2016	Spring	40.49	9.59	267	4.74	1.76	0.8	NA	NA	NA	0	0	0	0	0	0	0	0	1	1	0	0
M_Albo_Cave1	M_Albo_Cave1118	1	18	24/05/2016	Spring	40.49	9.59	267	7.81	2.49	0.905	NA	NA	NA	0	0	0	0	0	0	0	0	1	0	0	0
M_Albo_Cave1	M_Albo_Cave1121	1	21	24/05/2016	Spring	40.49	9.59	267	9.01	2.41	0.945	NA	NA	NA	0	0	0	0	0	0	0	0	1	0	0	0
M_Albo_Cave1	M_Albo_Cave1124	1	24	24/05/2016	Spring	40.49	9.59	267	6.29	3.68	0.925	NA	NA	NA	0	0	0	0	0	0	0	0	1	0	0	0
M_Albo_Cave1	M_Albo_Cave1127	1	27	24/05/2016	Spring	40.49	9.59	267	5.71	3.06	0.905	NA	NA	NA	0	0	0	0	0	0	0	0	1	0	0	0
M_Albo_Cave1	M_Albo_Cave1130	1	30	24/05/2016	Spring	40.49	9.59	267	6.42	2.59	0.92	NA	NA	NA	0	0	0	0	0	0	0	0	1	0	0	0
M_Albo_Cave1	M_Albo_Cave1133	1	33	24/05/2016	Spring	40.49	9.59	267	9.18	2.69	0.945	NA	NA	NA	0	0	0	0	0	0	0	0	1	0	0	0
M_Albo_Cave1	M_Albo_Cave1136	1	36	24/05/2016	Spring	40.49	9.59	267	3.84	5.86	0.925	NA	NA	NA	0	0	0	0	0	0	0	0	1	0	0	0
M_Albo_Cave1	M_Albo_Cave1139	1	39	24/05/2016	Spring	40.49	9.59	267	3.76	1.97	0.95	NA	NA	NA	0	0	0	0	0	0	0	0	1	0	0	0
M_Albo_Cave1	M_Albo_Cave1142	1	42	24/05/2016	Spring	40.49	9.59	267	1.7	0.65	0.94	NA	NA	NA	0	0	0	0	0	0	0	0	1	0	0	0
M_Albo_Cave1	M_Albo_Cave1145	1	45	24/05/2016	Spring	40.49	9.59	267	1.03	0.29	0.955	NA	NA	NA	0	0	0	0	0	0	0	0	1	0	0	0
M_Albo_Cave1	M_Albo_Cave1221	2	21	24/05/2016	Spring	40.49	9.59	267	1.74	0.68	0.875	NA	NA	NA	0	0	0	0	0	0	0	0	1	0	0	0
M_Albo_Cave1	M_Albo_Cave1224	2	24	24/05/2016	Spring	40.49	9.59	267	1.95	1.46	0.785	NA	NA	NA	0	0	0	0	0	0	0	0	1	0	0	0
M_Albo_Cave1	M_Albo_Cave1227	2	27	24/05/2016	Spring	40.49	9.59	267	2.08	1.11	0.825	NA	NA	NA	0	0	0	0	0	0	0	0	1	0	0	0
M_Albo_Cave1	M_Albo_Cave1230	2	30	24/05/2016	Spring	40.49	9.59	267	2.7	1.38	0.74	NA	NA	NA	0	0	0	0	0	0	0	0	1	0	0	0
M_Albo_Cave1	M_Albo_Cave1233	2	33	24/05/2016	Spring	40.49	9.59	267	2.67	1.23	0.85	NA	NA	NA	0	0	0	0	0	0	0	0	1	0	0	0
M_Albo_Cave1	M_Albo_Cave1236	2	36	24/05/2016	Spring	40.49	9.59	267	1.67	1.37	0.825	NA	NA	NA	0	0	0	0	0	0	0	0	1	0	0	0
M_Albo_Cave1	M_Albo_Cave1239	2	39	24/05/2016	Spring	40.49	9.59	267	0.73	1.68	0.73	NA	NA	NA	0	0	0	0	0	0	0	0	1	0	0	0
M_Albo_Cave1	M_Albo_Cave1330	3	30	24/05/2016	Spring	40.49	9.59	267	5.87	2.43	0.88	NA	NA	NA	0	0	0	0	0	0	0	0	1	0	0	0
M_Albo_Cave1	M_Albo_Cave1333	3	33	24/05/2016	Spring	40.49	9.59	267	4.53	5.03	0.805	NA	NA	NA	0	0	0	0	0	0	0	0	1	0	0	0
M_Albo_Cave1	M_Albo_Cave1336	3	36	24/05/2016	Spring	40.49	9.59	267	3.31	3.9	0.9	NA	NA	NA	0	0	0	0	0	0	0	0	1	0	0	0
M_Albo_Cave1	M_Albo_Cave1339	3	39	24/05/2016	Spring	40.49	9.59	267	2.7	2.96	0.895	NA	NA	NA	0	0	0	0	0	0	0	0	1	0	0	0
M_Albo_Cave1	M_Albo_Cave1342	3	42	24/05/2016	Spring	40.49	9.59	267	2.15	1.49	0.9	NA	NA	NA	0	0	0	0	0	0	0	0	1	0	0	0
M_Albo_Cave1	M_Albo_Cave1345	3	45	24/05/2016	Spring	40.49	9.59	267	4.2	2.33	0.89	NA	NA	NA	0	0	0	0	0	0	0	0	1	0	0	0
M_Albo_Cave1	M_Albo_Cave1348	3	48	24/05/2016	Spring	40.49	9.59	267	2.25	0.97	0.89	NA	NA	NA	0	0	0	0	0	0	0	0	1	0	0	0
M_Albo_Cave1	M_Albo_Cave1351	3	51	24/05/2016	Spring	40.49	9.59	267	1.59	1.55	0.905	NA	NA	NA	0	0	0	0	0	0	0	0	1	0	0	0
M_Albo_Cave1	M_Albo_Cave1354	3	54	24/05/2016	Spring	40.49	9.59	267	5.38	2.98	0.905	NA	NA	NA	0	0	0	0	0	0	0	0	1	0	0	0
M_Albo_Cave1	M_Albo_Cave1357	3	57	24/05/2016	Spring	40.49	9.59	267	2.47	2.29	0.78	NA	NA	NA	0	0	0	0	0	0	0	0	1	0	0	0
M_Albo_Cave1	M_Albo_Cave1360	3	60	24/05/2016	Spring	40.49	9.59	267	2.17	1.67	0.9	NA	NA	NA	0	0	0	0	0	0	0	0	1	0	0	0
M_Albo_Cave1	M_Albo_Cave1363	3	63	24/05/2016	Spring	40.49	9.59	267	1.58	1.73	0.705	NA	NA	NA	0	0	0	0	0	0	0	0	1	0	0	0
M_Albo_Cave1	M_Albo_Cave1366	3	66	24/05/2016	Spring	40.49	9.59	267	0.58	1.42	0.58	NA	NA	NA	0	0	0	0	0	0	0	0	1	0	0	0
M_Albo_Cave1	M_Albo_Cave1369	3	69	24/05/2016	Spring	40.49	9.59	267	1.28	3.89	0.805	NA	NA	NA	0	0	0	0	0	0	0	0	1	0	0	0
M_Albo_Cave1	M_Albo_Cave1372	3	72	24/05/2016	Spring	40.49	9.59	267	1.22	0.69	0.9	NA	NA	NA	0	0	0	0	0	0	0	0	1	0	0	0
M_Albo_Cave1	M_Albo_Cave1375	3	75	24/05/2016	Spring	40.49	9.59	267	2.41	0.94	0.895	NA	NA	NA	0	0	0	0	0	0	0	0	1	0	0	0
M_Albo_Cave1	M_Albo_Cave1433	4	33	24/05/2016	Spring	40.49	9.59	267	3.89	3.7	0.885	NA	NA	NA	0	0	0	0	0	0	0	0	0	0	0	0
M_Albo_Cave1	M_Albo_Cave1436	4	36	24/05/2016	Spring	40.49	9.59	267	2.34	1	0.91	NA	NA	NA	0	0	0	0	0	0	0	0	0	0	0	0
M_Albo_Cave1	M_Albo_Cave1439	4	39	24/05/2016	Spring	40.49	9.59	267	1.57	0.75	0.745	NA	NA	NA	0	0	0	0	0	0	0	0	0	0	0	0
M_Albo_Cave1	M_Albo_Cave1557	5	57	24/05/2016	Spring	40.49	9.59	267	2.24	1.26	0.87	NA	NA	NA	0	0	0	0	0	0	0	0	1	0	0	0
M_Albo_Cave1	M_Albo_Cave1560	5	60	24/05/2016	Spring	40.49	9.59	267	9.32	3.16	0.84	NA	NA	NA	0	0	0	0	0	0	0	0	1	0	0	0
M_Albo_Cave1	M_Albo_Cave1660	6	60	24/05/2016	Spring	40.49	9.59	267	5.16	1.8	0.885	NA	NA	NA	0	0	0	0	0	0	0	0	1	0	0	0
M_Albo_Cave1	M_Albo_Cave1766	7	66	24/05/2016	Spring	40.49	9.59	267	0.93	0.63	0.965	NA	NA	NA	0	0	0	0	0	0	0	0	1	0	0	0
M_Albo_Cave1	M_Albo_Cave1769	7	69	24/05/2016	Spring	40.49	9.59	267	0.75	0.62	0.75	NA	NA	NA	0	0	0	0	0	0	0	0	0	0	0	0
M_Albo_Cave1	M_Albo_Cave1863	8	63	24/05/2016	Spring	40.49	9.59	267	2.34	1.81	0.86	NA	NA	NA	0	0	0	0	0	0	0	0	1	0	0	0
M_Albo_Cave1	M_Albo_Cave1866	8	66	24/05/2016	Spring	40.49	9.59	267	2.61	1.22	0.785	NA	NA	NA	0	0	0	0	0	0	0	0	1	0	0	0
M_Albo_Cave1	M_Albo_Cave1869	8	69	24/05/2016	Spring	40.49	9.59	267	1.83	1.9	0.82	NA	NA	NA	0	1	1	1	0	0	1	0	1	0	0	0
M_Albo_Cave2	M_Albo_Cave213	1	3	06/05/2016	Spring	40.51	9.61	116	0.4	0.95	0.77	NA	NA	NA	0	0	0	0	0	0	0	0	0	0	0	0
M_Albo_Cave2	M_Albo_Cave216	1	6	06/05/2016	Spring	40.51	9.61	116	0.4	0.95	0.83	NA	NA	NA	1	0	0	0	0	0	0	0	1	0	0	0
M_Albo_Cave2	M_Albo_Cave219	1	9	06/05/2016	Spring	40.51	9.61	116	0.4	0.95	0.8	NA	NA	NA	0	0	0	0	0	0	0	0	0	0	0	0
M_Albo_Cave2	M_Albo_Cave2112	1	12	06/05/2016	Spring	40.51	9.61	116	0.4	0.95	0.82	NA	NA	NA	1	1	1	1	0	0	1	0	1	0	0	0
M_Albo_Cave2	M_Albo_Cave2115	1	15	06/05/2016	Spring	40.51	9.61	116	0.4	0.95	0.835	NA	NA	NA	0	0	0	0	0	0	0	0	1	0	0	0
M_Albo_Cave2	M_Albo_Cave2118	1	18	06/05/2016	Spring	40.51	9.61	116	0.4	0.95	0.815	NA	NA	NA	0	0	0	0	0	0	0	0	0	0	0	0
M_Albo_Cave2	M_Albo_Cave2121	1	21	06/05/2016	Spring	40.51	9.61	116	0.4	0.95	0.825	NA	NA	NA	0	0	0	0	0	0	0	0	1	0	0	0
M_Albo_Cave2	M_Albo_Cave2124	1	24	06/05/2016	Spring	40.51	9.61	116	0.4	0.95	0.72	NA	NA	NA	0	0	0	0	0	0	0	0	1	0	0	0
M_Albo_Cave2	M_Albo_Cave2127	1	27	06/05/2016	Spring	40.51	9.61	116	0.4	0.95	0.855	NA	NA	NA	0	0	0	0	0	0	0	0	1	0	1	0
M_Albo_Cave2	M_Albo_Cave2130	1	30	06/05/2016	Spring	40.51	9.61	116	0.4	0.95	0.895	NA	NA	NA	0	0	0	0	0	0	0	0	1	0	1	1
M_Albo_Cave2	M_Albo_Cave2133	1	33	06/05/2016	Spring	40.51	9.61	116	0.4	0.95	0.775	NA	NA	NA	0	0	0	0	0	0	0	0	1	0	0	0
M_Albo_Cave2	M_Albo_Cave2136	1	36	06/05/2016	Spring	40.51	9.61	116	0.4	0.95	0.825	NA	NA	NA	0	0	0	0	0	0	0	0	1	0	0	0
M_Albo_Cave2	M_Albo_Cave2139	1	39	06/05/2016	Spring	40.51	9.61	116	0.4	0.95	0.725	NA	NA	NA	0	0	0	0	0	0	0	0	1	0	0	0
M_Albo_Cave2	M_Albo_Cave2142	1	42	06/05/2016	Spring	40.51	9.61	116	0.4	0.95	0.64	NA	NA	NA	0	0	0	0	0	0	0	0	1	0	0	0
M_Albo_Cave2	M_Albo_Cave2145	1	45	06/05/2016	Spring	40.51	9.61	116	0.4	0.95	0.595	NA	NA	NA	0	0	0	0	0	0	0	0	1	0	0	0
M_Albo_Cave2	M_Albo_Cave2148	1	48	06/05/2016	Spring	40.51	9.61	116	0.4	0.95	0.805	NA	NA	NA	0	0	0	0	0	0	0	0	1	0	0	0
M_Albo_Cave2	M_Albo_Cave2151	1	51	06/05/2016	Spring	40.51	9.61	116	0.4	0.95	0.87	NA	NA	NA	0	0	0	0	0	0	0	0	1	0	0	0
M_Albo_Cave2	M_Albo_Cave2154	1	54	06/05/2016	Spring	40.51	9.61	116	0.4	0.95	0.885	NA	NA	NA	0	0	0	0	0	0	0	0	1	0	0	0
M_Albo_Cave2	M_Albo_Cave2157	1	57	06/05/2016	Spring	40.51	9.61	116	0.4	0.95	0.805	NA	NA	NA	0	0	0	0	0	0	0	0	1	1	0	0
M_Albo_Cave2	M_Albo_Cave2160	1	60	06/05/2016	Spring	40.51	9.61	116	0.4	0.95	0.79	NA	NA	NA	0	0	0	0	0	0	0	0	1	0	0	0
M_Albo_Cave2	M_Albo_Cave2239	2	39	06/05/2016	Spring	40.51	9.61	116	0.4	0.95	0.4	NA	NA	NA	0	0	0	0	0	0	0	0	0	0	0	0
M_Albo_Cave2	M_Albo_Cave2242	2	42	06/05/2016	Spring	40.51	9.61	116	0.4	0.95	0.4	NA	NA	NA	0	0	0	0	0	0	0	0	1	0	0	0
M_Albo_Cave2	M_Albo_Cave2245	2	45	06/05/2016	Spring	40.51	9.61	116	0.4	0.95	0.4	NA	NA	NA	0	0	0	0	0	0	0	0	1	0	0	0
M_Albo_Cave2	M_Albo_Cave2248	2	48	06/05/2016	Spring	40.51	9.61	116	0.4	0.95	0.4	NA	NA	NA	0	0	0	0	0	0	0	0	1	0	0	1
M_Albo_Cave2	M_Albo_Cave2251	2	51	06/05/2016	Spring	40.51	9.61	116	0.4	0.95	0.4	NA	NA	NA	0	0	0	0	0	0	0	0	1	0	0	0
M_Albo_Cave2	M_Albo_Cave2254	2	54	06/05/2016	Spring	40.51	9.61	116	0.4	0.95	0.4	NA	NA	NA	0	0	0	0	0	0	0	0	0	0	0	0
M_Albo_Cave2	M_Albo_Cave2257	2	57	06/05/2016	Spring	40.51	9.61	116	0.4	0.95	0.4	NA	NA	NA	0	0	0	0	0	0	0	0	1	0	0	0
M_Albo_Cave2	M_Albo_Cave236	3	6	06/05/2016	Spring	40.51	9.61	116	0.4	0.95	0.81	NA	NA	NA	0	0	0	0	0	0	0	0	0	0	0	0
M_Albo_Cave2	M_Albo_Cave239	3	9	06/05/2016	Spring	40.51	9.61	116	0.4	0.95	0.81	NA	NA	NA	0	0	0	0	0	0	0	0	0	0	0	0
M_Albo_Cave2	M_Albo_Cave243	4	3	06/05/2016	Spring	40.51	9.61	116	0.4	0.95	0.755	NA	NA	NA	0	0	0	0	0	0	0	0	1	1	0	0
M_Albo_Cave2	M_Albo_Cave246	4	6	06/05/2016	Spring	40.51	9.61	116	0.4	0.95	0.845	NA	NA	NA	0	0	0	0	0	0	0	0	0	0	0	0
M_Albo_Cave2	M_Albo_Cave249	4	9	06/05/2016	Spring	40.51	9.61	116	0.4	0.95	0.735	NA	NA	NA	0	0	0	0	0	0	0	0	0	0	0	0
M_Albo_Cave2	M_Albo_Cave2412	4	12	06/05/2016	Spring	40.51	9.61	116	0.4	0.95	0.905	NA	NA	NA	0	0	0	0	0	0	0	0	0	0	0	0
M_Albo_Cave3	M_Albo_Cave313	1	3	06/05/2016	Spring	40.51	9.61	116	1.49	9.77	0.65	NA	NA	NA	0	0	0	0	0	0	0	0	1	0	0	0
M_Albo_Cave3	M_Albo_Cave316	1	6	06/05/2016	Spring	40.51	9.61	116	4.1	1.68	0.845	NA	NA	NA	0	0	0	0	0	0	0	0	1	1	0	0
M_Albo_Cave3	M_Albo_Cave319	1	9	06/05/2016	Spring	40.51	9.61	116	5.62	3.52	0.87	NA	NA	NA	1	0	0	0	0	0	0	0	0	0	0	0
M_Albo_Cave3	M_Albo_Cave3112	1	12	06/05/2016	Spring	40.51	9.61	116	0.74	1.75	0.905	NA	NA	NA	4	0	0	0	0	0	0	0	0	0	0	0
M_Albo_Cave3	M_Albo_Cave329	2	9	06/05/2016	Spring	40.51	9.61	116	1.03	2.88	0.83	NA	NA	NA	0	0	0	0	0	0	0	0	0	0	0	0
M_Albo_Cave5	M_Albo_Cave513	1	3	04/05/2016	Spring	40.46	9.52	1029	5.31	7.74	NA	NA	NA	NA	0	0	0	0	0	0	0	0	0	0	0	0
M_Albo_Cave5	M_Albo_Cave516	1	6	04/05/2016	Spring	40.46	9.52	1029	7.75	7.08	NA	NA	NA	NA	0	0	0	0	0	0	0	0	0	0	0	1
M_Albo_Cave5	M_Albo_Cave519	1	9	04/05/2016	Spring	40.46	9.52	1029	6.8	10	NA	NA	NA	NA	1	0	0	0	0	0	0	0	0	0	0	0
M_Albo_Cave5	M_Albo_Cave5112	1	12	04/05/2016	Spring	40.46	9.52	1029	6.08	9.73	NA	NA	NA	NA	1	0	0	0	0	0	0	0	0	0	0	1
M_Albo_Cave5	M_Albo_Cave5115	1	15	04/05/2016	Spring	40.46	9.52	1029	5.62	4.49	NA	NA	NA	NA	1	0	0	0	0	0	0	0	0	0	0	0
M_Albo_Cave5	M_Albo_Cave5118	1	18	04/05/2016	Spring	40.46	9.52	1029	6.18	9.38	NA	NA	NA	NA	0	0	0	0	0	0	0	0	0	0	0	1
M_Albo_Cave5	M_Albo_Cave5121	1	21	04/05/2016	Spring	40.46	9.52	1029	4.3	13.77	NA	NA	NA	NA	0	0	0	0	0	0	0	0	0	0	0	0
M_Albo_Cave5	M_Albo_Cave5124	1	24	04/05/2016	Spring	40.46	9.52	1029	2.02	3.56	NA	NA	NA	NA	1	0	0	0	0	0	0	0	0	0	0	0
M_Albo_Cave5	M_Albo_Cave5127	1	27	04/05/2016	Spring	40.46	9.52	1029	2.04	13.3	NA	NA	NA	NA	0	0	0	0	0	0	0	0	0	0	0	0
M_Albo_Cave5	M_Albo_Cave5130	1	30	04/05/2016	Spring	40.46	9.52	1029	1.56	10.28	NA	NA	NA	NA	0	0	0	0	0	0	0	0	0	0	0	0
M_Albo_Cave5	M_Albo_Cave5133	1	33	04/05/2016	Spring	40.46	9.52	1029	1.85	9.83	NA	NA	NA	NA	0	0	0	0	0	0	0	0	0	0	0	0
M_Albo_Cave5	M_Albo_Cave5136	1	36	04/05/2016	Spring	40.46	9.52	1029	2.84	7.32	NA	NA	NA	NA	0	0	0	0	0	0	0	0	0	0	0	0
M_Albo_Cave5	M_Albo_Cave5139	1	39	04/05/2016	Spring	40.46	9.52	1029	0.83	3.79	NA	NA	NA	NA	0	0	0	0	0	0	0	0	0	0	0	0
M_Albo_Cave5	M_Albo_Cave5230	2	30	04/05/2016	Spring	40.46	9.52	1029	1.24	8.37	NA	NA	NA	NA	0	0	0	0	0	0	0	0	0	0	0	0
M_Albo_Cave5	M_Albo_Cave5233	2	33	04/05/2016	Spring	40.46	9.52	1029	1.86	5.52	NA	NA	NA	NA	0	0	0	0	0	0	0	0	0	0	0	0
M_Albo_Cave5	M_Albo_Cave5236	2	36	04/05/2016	Spring	40.46	9.52	1029	3.34	5.56	NA	NA	NA	NA	0	0	0	0	0	0	0	0	0	0	0	0
M_Albo_Cave5	M_Albo_Cave5239	2	39	04/05/2016	Spring	40.46	9.52	1029	1.19	4.58	NA	NA	NA	NA	0	0	0	0	0	0	0	0	0	0	0	0
M_Albo_Cave5	M_Albo_Cave5318	3	18	04/05/2016	Spring	40.46	9.52	1029	3.16	1.05	NA	NA	NA	NA	1	0	0	0	0	0	0	0	0	0	0	0
M_Albo_Cave5	M_Albo_Cave5321	3	21	04/05/2016	Spring	40.46	9.52	1029	2.78	3.01	NA	NA	NA	NA	1	0	0	0	0	0	0	0	0	0	0	0
M_Albo_Cave5	M_Albo_Cave5324	3	24	04/05/2016	Spring	40.46	9.52	1029	2.57	7.65	NA	NA	NA	NA	0	0	0	0	0	0	0	0	0	0	0	0
M_Albo_Cave5	M_Albo_Cave5327	3	27	04/05/2016	Spring	40.46	9.52	1029	2.79	12.29	NA	NA	NA	NA	0	0	0	0	0	0	0	0	0	0	0	0
M_Albo_Cave5	M_Albo_Cave5330	3	30	04/05/2016	Spring	40.46	9.52	1029	2.66	9.53	NA	NA	NA	NA	0	0	0	0	0	0	0	0	0	0	0	0
M_Albo_Cave5	M_Albo_Cave543	4	3	04/05/2016	Spring	40.46	9.52	1029	2.4	3.37	NA	NA	NA	NA	1	0	0	0	0	0	0	0	0	0	0	0
M_Albo_Cave5	M_Albo_Cave546	4	6	04/05/2016	Spring	40.46	9.52	1029	4.05	3.48	NA	NA	NA	NA	0	0	0	0	0	0	0	0	0	0	0	0
M_Albo_Cave5	M_Albo_Cave549	4	9	04/05/2016	Spring	40.46	9.52	1029	3.46	3.73	NA	NA	NA	NA	1	0	0	0	0	0	0	0	0	0	0	0
M_Albo_Cave5	M_Albo_Cave5412	4	12	04/05/2016	Spring	40.46	9.52	1029	5.48	7.3	NA	NA	NA	NA	1	0	0	0	0	0	0	0	0	0	0	0
M_Albo_Cave5	M_Albo_Cave5415	4	15	04/05/2016	Spring	40.46	9.52	1029	5.86	6.85	NA	NA	NA	NA	1	0	0	0	0	0	0	0	0	0	0	0
M_Albo_Cave5	M_Albo_Cave553	5	3	04/05/2016	Spring	40.46	9.52	1029	2.16	1.61	NA	NA	NA	NA	1	0	0	0	0	0	0	0	0	0	0	0
M_Albo_Cave5	M_Albo_Cave556	5	6	04/05/2016	Spring	40.46	9.52	1029	2.47	2.29	NA	NA	NA	NA	1	0	0	0	0	0	0	0	0	0	0	0
M_Albo_Cave5	M_Albo_Cave559	5	9	04/05/2016	Spring	40.46	9.52	1029	1.13	3.4	NA	NA	NA	NA	1	0	0	0	0	0	0	0	0	0	0	0
M_Albo_Cave5	M_Albo_Cave5512	5	12	04/05/2016	Spring	40.46	9.52	1029	2.58	4.49	NA	NA	NA	NA	1	0	0	0	0	0	0	0	0	0	0	0
M_Albo_Cave5	M_Albo_Cave5515	5	15	04/05/2016	Spring	40.46	9.52	1029	3.55	4.61	NA	NA	NA	NA	1	0	0	0	0	0	0	0	0	0	0	0
M_Albo_Cave5	M_Albo_Cave5518	5	18	04/05/2016	Spring	40.46	9.52	1029	3.08	4.46	NA	NA	NA	NA	1	0	0	0	0	0	0	0	0	0	0	0
M_Albo_Cave5	M_Albo_Cave5521	5	21	04/05/2016	Spring	40.46	9.52	1029	2.35	9.82	NA	NA	NA	NA	0	0	0	0	0	0	0	0	0	0	0	0
M_Albo_Cave5	M_Albo_Cave569	6	9	04/05/2016	Spring	40.46	9.52	1029	0.64	2.53	NA	NA	NA	NA	1	0	0	0	0	0	0	0	0	0	0	0
M_Albo_Cave5	M_Albo_Cave513	1	3	22/05/2016	Spring	40.46	9.52	1029	5.31	7.74	NA	NA	NA	NA	0	0	0	0	0	0	0	0	0	0	0	0
M_Albo_Cave5	M_Albo_Cave516	1	6	22/05/2016	Spring	40.46	9.52	1029	7.75	7.08	NA	NA	NA	NA	0	0	0	0	0	0	0	0	0	0	0	0
M_Albo_Cave5	M_Albo_Cave519	1	9	22/05/2016	Spring	40.46	9.52	1029	6.8	10	NA	NA	NA	NA	1	0	0	0	0	0	0	0	0	0	0	0
M_Albo_Cave5	M_Albo_Cave5112	1	12	22/05/2016	Spring	40.46	9.52	1029	6.08	9.73	NA	NA	NA	NA	1	0	0	0	0	0	0	0	0	0	0	0
M_Albo_Cave5	M_Albo_Cave5115	1	15	22/05/2016	Spring	40.46	9.52	1029	5.62	4.49	NA	NA	NA	NA	1	0	0	0	0	0	0	0	0	0	0	0
M_Albo_Cave5	M_Albo_Cave5118	1	18	22/05/2016	Spring	40.46	9.52	1029	6.18	9.38	NA	NA	NA	NA	1	0	0	0	0	0	0	0	0	0	0	0
M_Albo_Cave5	M_Albo_Cave5121	1	21	22/05/2016	Spring	40.46	9.52	1029	4.3	13.77	NA	NA	NA	NA	1	0	0	0	0	0	0	0	0	0	0	0
M_Albo_Cave5	M_Albo_Cave5124	1	24	22/05/2016	Spring	40.46	9.52	1029	2.02	3.56	NA	NA	NA	NA	1	0	0	0	0	0	0	0	0	0	0	0
M_Albo_Cave5	M_Albo_Cave5127	1	27	22/05/2016	Spring	40.46	9.52	1029	2.04	13.3	NA	NA	NA	NA	1	0	0	0	0	0	0	0	0	0	0	0
M_Albo_Cave5	M_Albo_Cave5130	1	30	22/05/2016	Spring	40.46	9.52	1029	1.56	10.28	NA	NA	NA	NA	0	0	0	0	0	0	0	0	0	0	0	0
M_Albo_Cave5	M_Albo_Cave5133	1	33	22/05/2016	Spring	40.46	9.52	1029	1.85	9.83	NA	NA	NA	NA	0	0	0	0	0	0	0	0	0	0	0	0
M_Albo_Cave5	M_Albo_Cave5136	1	36	22/05/2016	Spring	40.46	9.52	1029	2.84	7.32	NA	NA	NA	NA	0	0	0	0	0	0	0	0	0	0	0	0
M_Albo_Cave5	M_Albo_Cave5139	1	39	22/05/2016	Spring	40.46	9.52	1029	0.83	3.79	NA	NA	NA	NA	0	0	0	0	0	0	0	0	0	0	0	0
M_Albo_Cave5	M_Albo_Cave5230	2	30	22/05/2016	Spring	40.46	9.52	1029	1.24	8.37	NA	NA	NA	NA	0	0	0	0	0	0	0	0	0	0	0	0
M_Albo_Cave5	M_Albo_Cave5233	2	33	22/05/2016	Spring	40.46	9.52	1029	1.86	5.52	NA	NA	NA	NA	0	0	0	0	0	0	0	0	0	0	0	0
M_Albo_Cave5	M_Albo_Cave5236	2	36	22/05/2016	Spring	40.46	9.52	1029	3.34	5.56	NA	NA	NA	NA	1	0	0	0	0	0	0	0	0	0	0	0
M_Albo_Cave5	M_Albo_Cave5239	2	39	22/05/2016	Spring	40.46	9.52	1029	1.19	4.58	NA	NA	NA	NA	0	0	0	0	0	0	0	0	0	0	0	0
M_Albo_Cave5	M_Albo_Cave5318	3	18	22/05/2016	Spring	40.46	9.52	1029	3.16	1.05	NA	NA	NA	NA	1	0	0	0	0	0	0	0	0	0	0	0
M_Albo_Cave5	M_Albo_Cave5321	3	21	22/05/2016	Spring	40.46	9.52	1029	2.78	3.01	NA	NA	NA	NA	1	0	0	0	0	0	0	0	0	0	0	0
M_Albo_Cave5	M_Albo_Cave5324	3	24	22/05/2016	Spring	40.46	9.52	1029	2.57	7.65	NA	NA	NA	NA	0	0	0	0	0	0	0	0	0	0	0	0
M_Albo_Cave5	M_Albo_Cave5327	3	27	22/05/2016	Spring	40.46	9.52	1029	2.79	12.29	NA	NA	NA	NA	0	0	0	0	0	0	0	0	0	0	0	0
M_Albo_Cave5	M_Albo_Cave5330	3	30	22/05/2016	Spring	40.46	9.52	1029	2.66	9.53	NA	NA	NA	NA	0	0	0	0	0	0	0	0	0	0	0	0
M_Albo_Cave5	M_Albo_Cave543	4	3	22/05/2016	Spring	40.46	9.52	1029	2.4	3.37	NA	NA	NA	NA	0	0	0	0	0	0	0	0	0	0	0	0
M_Albo_Cave5	M_Albo_Cave546	4	6	22/05/2016	Spring	40.46	9.52	1029	4.05	3.48	NA	NA	NA	NA	0	0	0	0	0	0	0	0	0	0	0	0
M_Albo_Cave5	M_Albo_Cave549	4	9	22/05/2016	Spring	40.46	9.52	1029	3.46	3.73	NA	NA	NA	NA	0	0	0	0	0	0	0	0	0	0	0	0
M_Albo_Cave5	M_Albo_Cave5412	4	12	22/05/2016	Spring	40.46	9.52	1029	5.48	7.3	NA	NA	NA	NA	1	0	0	0	0	0	0	0	0	0	0	0
M_Albo_Cave5	M_Albo_Cave5415	4	15	22/05/2016	Spring	40.46	9.52	1029	5.86	6.85	NA	NA	NA	NA	1	0	0	0	0	0	0	0	0	0	0	0
M_Albo_Cave5	M_Albo_Cave553	5	3	22/05/2016	Spring	40.46	9.52	1029	2.16	1.61	NA	NA	NA	NA	0	0	0	0	0	0	0	0	0	0	0	0
M_Albo_Cave5	M_Albo_Cave556	5	6	22/05/2016	Spring	40.46	9.52	1029	2.47	2.29	NA	NA	NA	NA	1	0	0	0	0	0	0	0	0	0	0	0
M_Albo_Cave5	M_Albo_Cave559	5	9	22/05/2016	Spring	40.46	9.52	1029	1.13	3.4	NA	NA	NA	NA	1	0	0	0	0	0	0	0	0	0	0	0
M_Albo_Cave5	M_Albo_Cave5512	5	12	22/05/2016	Spring	40.46	9.52	1029	2.58	4.49	NA	NA	NA	NA	1	0	0	0	0	0	0	0	0	0	0	0
M_Albo_Cave5	M_Albo_Cave5515	5	15	22/05/2016	Spring	40.46	9.52	1029	3.55	4.61	NA	NA	NA	NA	1	0	0	0	0	0	0	0	0	0	0	0
M_Albo_Cave5	M_Albo_Cave5518	5	18	22/05/2016	Spring	40.46	9.52	1029	3.08	4.46	NA	NA	NA	NA	1	0	0	0	0	0	0	0	0	0	0	0
M_Albo_Cave5	M_Albo_Cave5521	5	21	22/05/2016	Spring	40.46	9.52	1029	2.35	9.82	NA	NA	NA	NA	0	0	0	0	0	0	0	0	0	0	0	0
M_Albo_Cave5	M_Albo_Cave569	6	9	22/05/2016	Spring	40.46	9.52	1029	0.64	2.53	NA	NA	NA	NA	1	0	0	0	0	0	0	0	0	0	0	0
M_Albo_Cave5	M_Albo_Cave513	1	3	12/06/2016	Spring	40.46	9.52	1029	5.31	7.74	NA	NA	NA	NA	0	0	0	0	0	0	0	0	0	0	0	0
M_Albo_Cave5	M_Albo_Cave516	1	6	12/06/2016	Spring	40.46	9.52	1029	7.75	7.08	NA	NA	NA	NA	0	0	0	0	0	0	0	0	0	0	0	0
M_Albo_Cave5	M_Albo_Cave519	1	9	12/06/2016	Spring	40.46	9.52	1029	6.8	10	NA	NA	NA	NA	0	0	0	0	0	0	0	0	0	0	0	0
M_Albo_Cave5	M_Albo_Cave5112	1	12	12/06/2016	Spring	40.46	9.52	1029	6.08	9.73	NA	NA	NA	NA	0	0	0	0	0	0	0	0	0	0	0	0
M_Albo_Cave5	M_Albo_Cave5115	1	15	12/06/2016	Spring	40.46	9.52	1029	5.62	4.49	NA	NA	NA	NA	0	0	0	0	0	0	0	0	0	0	0	1
M_Albo_Cave5	M_Albo_Cave5118	1	18	12/06/2016	Spring	40.46	9.52	1029	6.18	9.38	NA	NA	NA	NA	0	0	0	0	0	0	0	0	0	0	0	0
M_Albo_Cave5	M_Albo_Cave5121	1	21	12/06/2016	Spring	40.46	9.52	1029	4.3	13.77	NA	NA	NA	NA	0	0	0	0	0	0	0	0	0	0	0	0
M_Albo_Cave5	M_Albo_Cave5124	1	24	12/06/2016	Spring	40.46	9.52	1029	2.02	3.56	NA	NA	NA	NA	1	0	0	0	0	0	0	0	0	0	0	0
M_Albo_Cave5	M_Albo_Cave5127	1	27	12/06/2016	Spring	40.46	9.52	1029	2.04	13.3	NA	NA	NA	NA	0	0	0	0	0	0	0	0	0	0	0	0
M_Albo_Cave5	M_Albo_Cave5130	1	30	12/06/2016	Spring	40.46	9.52	1029	1.56	10.28	NA	NA	NA	NA	0	0	0	0	0	0	0	0	0	0	0	0
M_Albo_Cave5	M_Albo_Cave5133	1	33	12/06/2016	Spring	40.46	9.52	1029	1.85	9.83	NA	NA	NA	NA	0	0	0	0	0	0	0	0	0	0	0	0
M_Albo_Cave5	M_Albo_Cave5136	1	36	12/06/2016	Spring	40.46	9.52	1029	2.84	7.32	NA	NA	NA	NA	0	0	0	0	0	0	0	0	0	0	0	0
M_Albo_Cave5	M_Albo_Cave5139	1	39	12/06/2016	Spring	40.46	9.52	1029	0.83	3.79	NA	NA	NA	NA	0	0	0	0	0	0	0	0	0	0	0	0
M_Albo_Cave5	M_Albo_Cave5230	2	30	12/06/2016	Spring	40.46	9.52	1029	1.24	8.37	NA	NA	NA	NA	1	0	0	0	0	0	0	0	0	0	0	0
M_Albo_Cave5	M_Albo_Cave5233	2	33	12/06/2016	Spring	40.46	9.52	1029	1.86	5.52	NA	NA	NA	NA	0	0	0	0	0	0	0	0	0	0	0	0
M_Albo_Cave5	M_Albo_Cave5236	2	36	12/06/2016	Spring	40.46	9.52	1029	3.34	5.56	NA	NA	NA	NA	0	0	0	0	0	0	0	0	0	0	0	0
M_Albo_Cave5	M_Albo_Cave5239	2	39	12/06/2016	Spring	40.46	9.52	1029	1.19	4.58	NA	NA	NA	NA	0	0	0	0	0	0	0	0	0	0	0	0
M_Albo_Cave5	M_Albo_Cave5318	3	18	12/06/2016	Spring	40.46	9.52	1029	3.16	1.05	NA	NA	NA	NA	1	0	0	0	0	0	0	0	0	0	0	0
M_Albo_Cave5	M_Albo_Cave5321	3	21	12/06/2016	Spring	40.46	9.52	1029	2.78	3.01	NA	NA	NA	NA	0	0	0	0	0	0	0	0	0	0	0	0
M_Albo_Cave5	M_Albo_Cave5324	3	24	12/06/2016	Spring	40.46	9.52	1029	2.57	7.65	NA	NA	NA	NA	0	0	0	0	0	0	0	0	0	0	0	0
M_Albo_Cave5	M_Albo_Cave5327	3	27	12/06/2016	Spring	40.46	9.52	1029	2.79	12.29	NA	NA	NA	NA	0	0	0	0	0	0	0	0	0	0	0	0
M_Albo_Cave5	M_Albo_Cave5330	3	30	12/06/2016	Spring	40.46	9.52	1029	2.66	9.53	NA	NA	NA	NA	1	0	0	0	0	0	0	0	0	0	0	0
M_Albo_Cave5	M_Albo_Cave543	4	3	12/06/2016	Spring	40.46	9.52	1029	2.4	3.37	NA	NA	NA	NA	0	0	0	0	0	0	0	0	0	0	0	0
M_Albo_Cave5	M_Albo_Cave546	4	6	12/06/2016	Spring	40.46	9.52	1029	4.05	3.48	NA	NA	NA	NA	0	0	0	0	0	0	0	0	0	0	0	0
M_Albo_Cave5	M_Albo_Cave549	4	9	12/06/2016	Spring	40.46	9.52	1029	3.46	3.73	NA	NA	NA	NA	0	0	0	0	0	0	0	0	0	0	0	0
M_Albo_Cave5	M_Albo_Cave5412	4	12	12/06/2016	Spring	40.46	9.52	1029	5.48	7.3	NA	NA	NA	NA	1	0	0	0	0	0	0	0	0	0	0	0
M_Albo_Cave5	M_Albo_Cave5415	4	15	12/06/2016	Spring	40.46	9.52	1029	5.86	6.85	NA	NA	NA	NA	1	0	0	0	0	0	0	0	0	0	0	0
M_Albo_Cave5	M_Albo_Cave553	5	3	12/06/2016	Spring	40.46	9.52	1029	2.16	1.61	NA	NA	NA	NA	0	0	0	0	0	0	0	0	0	0	0	0
M_Albo_Cave5	M_Albo_Cave556	5	6	12/06/2016	Spring	40.46	9.52	1029	2.47	2.29	NA	NA	NA	NA	1	0	0	0	0	0	0	0	0	0	0	0
M_Albo_Cave5	M_Albo_Cave559	5	9	12/06/2016	Spring	40.46	9.52	1029	1.13	3.4	NA	NA	NA	NA	0	0	0	0	0	0	0	0	0	0	0	0
M_Albo_Cave5	M_Albo_Cave5512	5	12	12/06/2016	Spring	40.46	9.52	1029	2.58	4.49	NA	NA	NA	NA	1	0	0	0	0	0	0	0	0	0	0	0
M_Albo_Cave5	M_Albo_Cave5515	5	15	12/06/2016	Spring	40.46	9.52	1029	3.55	4.61	NA	NA	NA	NA	1	0	0	0	0	0	0	0	1	0	0	1
M_Albo_Cave5	M_Albo_Cave5518	5	18	12/06/2016	Spring	40.46	9.52	1029	3.08	4.46	NA	NA	NA	NA	1	0	0	0	0	0	0	0	1	0	0	0
M_Albo_Cave5	M_Albo_Cave5521	5	21	12/06/2016	Spring	40.46	9.52	1029	2.35	9.82	NA	NA	NA	NA	1	0	0	0	0	0	0	0	1	0	0	0
M_Albo_Cave5	M_Albo_Cave569	6	9	12/06/2016	Spring	40.46	9.52	1029	0.64	2.53	NA	NA	NA	NA	1	0	0	0	0	0	0	0	0	0	0	0
M_Albo_Cave4	M_Albo_Cave413	1	3	06/05/2016	Spring	40.51	9.61	108	2.15	0.93	0.815	NA	NA	NA	0	0	0	0	0	0	0	0	0	0	0	0
M_Albo_Cave4	M_Albo_Cave416	1	6	06/05/2016	Spring	40.51	9.61	108	1.14	5.28	0.645	NA	NA	NA	0	0	0	0	0	0	0	0	0	0	0	0
M_Albo_Cave4	M_Albo_Cave419	1	9	06/05/2016	Spring	40.51	9.61	108	2.35	1.67	0.86	NA	NA	NA	0	0	0	0	0	0	0	0	1	0	0	0
M_Albo_Cave4	M_Albo_Cave4112	1	12	06/05/2016	Spring	40.51	9.61	108	1.59	0.75	0.82	NA	NA	NA	0	0	0	0	0	0	0	0	1	0	0	0
M_Albo_Cave4	M_Albo_Cave4115	1	15	06/05/2016	Spring	40.51	9.61	108	1.49	1.1	0.81	NA	NA	NA	0	0	0	0	0	0	0	0	0	1	0	0
M_Albo_Cave4	M_Albo_Cave4118	1	18	06/05/2016	Spring	40.51	9.61	108	2.66	1.93	0.84	NA	NA	NA	0	0	0	0	0	0	0	0	0	0	0	0
M_Albo_Cave4	M_Albo_Cave4121	1	21	06/05/2016	Spring	40.51	9.61	108	3.64	3.18	0.875	NA	NA	NA	0	0	0	0	0	0	0	0	0	0	0	0
M_Albo_Cave4	M_Albo_Cave4124	1	24	06/05/2016	Spring	40.51	9.61	108	4.65	1.82	0.87	NA	NA	NA	0	0	0	0	0	0	0	0	0	0	0	0
M_Albo_Cave4	M_Albo_Cave4127	1	27	06/05/2016	Spring	40.51	9.61	108	5.5	1.89	0.9	NA	NA	NA	0	0	0	0	0	0	0	0	0	0	0	0
M_Albo_Cave4	M_Albo_Cave4130	1	30	06/05/2016	Spring	40.51	9.61	108	3.45	1.57	0.915	NA	NA	NA	0	0	0	0	0	0	0	0	0	0	0	0
M_Albo_Cave4	M_Albo_Cave4133	1	33	06/05/2016	Spring	40.51	9.61	108	6.03	0.98	0.865	NA	NA	NA	0	0	0	0	0	0	0	0	0	0	0	0
M_Albo_Cave4	M_Albo_Cave4136	1	36	06/05/2016	Spring	40.51	9.61	108	6.22	7.39	0.89	NA	NA	NA	0	0	0	0	0	0	0	0	0	0	0	0
M_Albo_Cave4	M_Albo_Cave4139	1	39	06/05/2016	Spring	40.51	9.61	108	2.96	5.32	0.88	NA	NA	NA	0	0	0	0	0	0	0	0	1	0	0	0
M_Albo_Cave4	M_Albo_Cave4142	1	42	06/05/2016	Spring	40.51	9.61	108	1.5	2.65	0.89	NA	NA	NA	0	0	0	0	0	0	0	0	1	0	0	0
M_Albo_Cave4	M_Albo_Cave4145	1	45	06/05/2016	Spring	40.51	9.61	108	1.91	0.52	0.9	NA	NA	NA	0	0	0	0	0	0	0	0	1	0	0	0
M_Albo_Cave4	M_Albo_Cave4148	1	48	06/05/2016	Spring	40.51	9.61	108	1.91	0.73	0.825	NA	NA	NA	0	0	0	0	0	0	0	0	0	0	0	0
M_Albo_Cave4	M_Albo_Cave4224	2	24	06/05/2016	Spring	40.51	9.61	108	1.2	1.02	0.735	NA	NA	NA	0	0	0	0	0	0	0	0	0	0	0	0
M_Albo_Cave4	M_Albo_Cave4339	3	39	06/05/2016	Spring	40.51	9.61	108	3.59	0.98	0.84	NA	NA	NA	0	0	0	0	0	0	0	0	0	0	0	0
M_Albo_Cave4	M_Albo_Cave4342	3	42	06/05/2016	Spring	40.51	9.61	108	2.27	1.03	0.86	NA	NA	NA	0	0	0	0	0	0	0	0	0	0	0	0
M_Albo_Cave4	M_Albo_Cave443	4	3	06/05/2016	Spring	40.51	9.61	108	1.5	1.15	0.855	NA	NA	NA	0	0	0	0	0	0	0	0	1	0	1	0
M_Albo_Cave4	M_Albo_Cave446	4	6	06/05/2016	Spring	40.51	9.61	108	1.89	1.15	0.92	NA	NA	NA	0	0	0	0	0	0	0	0	1	0	1	0
M_Albo_Cave4	M_Albo_Cave449	4	9	06/05/2016	Spring	40.51	9.61	108	1.73	0.8	0.86	NA	NA	NA	0	0	0	0	0	0	0	0	1	0	1	0
M_Albo_Cave4	M_Albo_Cave4412	4	12	06/05/2016	Spring	40.51	9.61	108	3.54	0.97	0.855	NA	NA	NA	0	0	0	0	0	0	0	0	1	0	0	0
M_Albo_Cave4	M_Albo_Cave4415	4	15	06/05/2016	Spring	40.51	9.61	108	2.44	0.94	0.85	NA	NA	NA	0	0	0	0	0	0	0	0	1	0	1	0
M_Albo_Cave4	M_Albo_Cave4418	4	18	06/05/2016	Spring	40.51	9.61	108	2.04	0.88	0.77	NA	NA	NA	0	0	0	0	0	0	0	0	1	0	0	0
M_Albo_Cave4	M_Albo_Cave4554	5	54	06/05/2016	Spring	40.51	9.61	108	0.95	0.91	0.895	NA	NA	NA	0	0	0	0	0	0	0	0	0	0	0	0
M_Albo_Cave4	M_Albo_Cave4557	5	57	06/05/2016	Spring	40.51	9.61	108	0.96	0.38	0.925	NA	NA	NA	0	0	0	0	0	0	0	0	0	0	0	0
M_Albo_Cave4	M_Albo_Cave4639	6	39	06/05/2016	Spring	40.51	9.61	108	6.06	0.76	0.9	NA	NA	NA	0	0	0	0	0	0	0	0	0	0	0	0
M_Albo_Cave4	M_Albo_Cave4642	6	42	06/05/2016	Spring	40.51	9.61	108	5.55	0.22	0.935	NA	NA	NA	0	0	0	0	0	0	0	0	1	0	0	0
M_Albo_Cave4	M_Albo_Cave4645	6	45	06/05/2016	Spring	40.51	9.61	108	4.18	1.34	0.89	NA	NA	NA	0	0	0	0	0	0	0	0	1	0	0	0
M_Albo_Cave4	M_Albo_Cave4648	6	48	06/05/2016	Spring	40.51	9.61	108	3.81	1.31	0.865	NA	NA	NA	0	0	0	0	0	0	0	0	1	0	0	0
M_Albo_Cave4	M_Albo_Cave4651	6	51	06/05/2016	Spring	40.51	9.61	108	3.35	2.3	0.865	NA	NA	NA	0	0	0	0	0	0	0	0	1	0	0	0
M_Albo_Cave4	M_Albo_Cave4654	6	54	06/05/2016	Spring	40.51	9.61	108	2.44	1.63	0.865	NA	NA	NA	0	0	0	0	0	0	0	0	1	0	0	0
M_Albo_Cave4	M_Albo_Cave4657	6	57	06/05/2016	Spring	40.51	9.61	108	0.72	0.89	0.84	NA	NA	NA	0	0	0	0	0	0	0	0	1	0	5	0
M_Albo_Cave4	M_Albo_Cave4748	7	48	06/05/2016	Spring	40.51	9.61	108	1.83	13	0.86	NA	NA	NA	0	0	0	0	0	0	0	0	0	0	0	0
M_Albo_Cave6	M_Albo_Cave613	1	3	06/05/2016	Spring	40.51	9.61	107	1.71	6.5	0.69	NA	NA	NA	0	0	0	0	0	0	0	0	0	0	1	0
M_Albo_Cave6	M_Albo_Cave616	1	6	06/05/2016	Spring	40.51	9.61	107	1.18	2.91	0.85	NA	NA	NA	0	0	0	0	0	0	0	0	0	0	0	0
M_Albo_Cave6	M_Albo_Cave619	1	9	06/05/2016	Spring	40.51	9.61	107	1.87	6	0.655	NA	NA	NA	0	0	0	0	0	0	0	0	1	0	0	0
M_Albo_Cave6	M_Albo_Cave6112	1	12	06/05/2016	Spring	40.51	9.61	107	0.76	1.08	0.72	NA	NA	NA	0	0	0	0	0	0	0	0	1	0	0	0
M_Albo_Cave6	M_Albo_Cave6212	2	12	06/05/2016	Spring	40.51	9.61	107	14.5	2.83	0.85	NA	NA	NA	0	0	0	0	0	0	0	0	0	0	1	0
M_Albo_Cave6	M_Albo_Cave6215	2	15	06/05/2016	Spring	40.51	9.61	107	3.35	5.35	0.725	NA	NA	NA	0	1	1	1	0	0	1	0	0	0	0	0
M_Albo_Cave7	M_Albo_Cave713	1	3	06/05/2016	Spring	40.58	9.68	94	7.09	1.42	0.925	NA	NA	NA	0	0	0	0	0	0	0	0	0	0	0	0
M_Albo_Cave7	M_Albo_Cave716	1	6	06/05/2016	Spring	40.58	9.68	94	6.89	2.88	0.81	NA	NA	NA	0	0	0	0	0	0	0	0	0	0	0	0
M_Albo_Cave7	M_Albo_Cave719	1	9	06/05/2016	Spring	40.58	9.68	94	9.74	3.12	0.89	NA	NA	NA	0	0	0	0	0	0	0	0	0	0	1	0
M_Albo_Cave7	M_Albo_Cave7112	1	12	06/05/2016	Spring	40.58	9.68	94	11.34	3.47	0.89	NA	NA	NA	1	0	0	0	0	0	0	0	0	0	0	0
M_Albo_Cave7	M_Albo_Cave7115	1	15	06/05/2016	Spring	40.58	9.68	94	10.8	2.91	0.885	NA	NA	NA	0	0	0	0	0	0	0	0	1	0	0	0
M_Albo_Cave7	M_Albo_Cave7118	1	18	06/05/2016	Spring	40.58	9.68	94	9.04	3.41	0.825	NA	NA	NA	0	0	0	0	0	0	0	0	0	0	0	0
M_Albo_Cave7	M_Albo_Cave7121	1	21	06/05/2016	Spring	40.58	9.68	94	6.46	2.57	0.92	NA	NA	NA	1	0	0	0	0	0	0	0	0	0	0	0
M_Albo_Cave7	M_Albo_Cave7124	1	24	06/05/2016	Spring	40.58	9.68	94	5.18	2.39	0.845	NA	NA	NA	0	0	0	0	0	0	0	0	1	0	0	0
M_Albo_Cave7	M_Albo_Cave7127	1	27	06/05/2016	Spring	40.58	9.68	94	4.14	2.04	0.755	NA	NA	NA	1	0	0	0	0	0	0	0	0	0	0	0
M_Albo_Cave7	M_Albo_Cave7130	1	30	06/05/2016	Spring	40.58	9.68	94	7.95	2.39	0.9	NA	NA	NA	0	0	0	0	0	0	0	0	0	0	0	0
M_Albo_Cave7	M_Albo_Cave7133	1	33	06/05/2016	Spring	40.58	9.68	94	5.61	2.57	0.835	NA	NA	NA	0	0	0	0	0	0	0	0	1	0	0	0
M_Albo_Cave7	M_Albo_Cave7233	2	33	06/05/2016	Spring	40.58	9.68	94	2.07	0.94	0.875	NA	NA	NA	0	0	0	0	0	0	0	0	1	0	0	0
M_Albo_Cave7	M_Albo_Cave7136	1	36	06/05/2016	Spring	40.58	9.68	94	6.69	2.02	0.945	NA	NA	NA	0	0	0	0	0	0	0	0	1	0	0	0
M_Albo_Cave7	M_Albo_Cave7236	2	36	06/05/2016	Spring	40.58	9.68	94	0.63	0.43	0.83	NA	NA	NA	0	0	0	0	0	0	0	0	1	0	0	0
M_Albo_Cave7	M_Albo_Cave7139	1	39	06/05/2016	Spring	40.58	9.68	94	3.1	0.97	0.725	NA	NA	NA	0	0	0	0	0	0	0	0	1	0	0	0
M_Albo_Cave7	M_Albo_Cave7142	1	42	06/05/2016	Spring	40.58	9.68	94	0.42	1.14	0.775	NA	NA	NA	0	0	0	0	0	0	0	0	1	0	0	0
M_Albo_Cave7	M_Albo_Cave713	1	3	25/05/2016	Spring	40.58	9.68	94	7.09	1.42	0.925	NA	NA	NA	0	0	0	0	0	0	0	0	0	0	0	0
M_Albo_Cave7	M_Albo_Cave716	1	6	25/05/2016	Spring	40.58	9.68	94	6.89	2.88	0.81	NA	NA	NA	0	0	0	0	0	0	0	0	0	0	0	0
M_Albo_Cave7	M_Albo_Cave719	1	9	25/05/2016	Spring	40.58	9.68	94	9.74	3.12	0.89	NA	NA	NA	0	0	0	0	0	0	0	0	0	0	0	0
M_Albo_Cave7	M_Albo_Cave7112	1	12	25/05/2016	Spring	40.58	9.68	94	11.34	3.47	0.89	NA	NA	NA	0	0	0	0	0	0	0	0	0	0	2	0
M_Albo_Cave7	M_Albo_Cave7115	1	15	25/05/2016	Spring	40.58	9.68	94	10.8	2.91	0.885	NA	NA	NA	0	0	0	0	0	0	0	0	1	0	0	0
M_Albo_Cave7	M_Albo_Cave7118	1	18	25/05/2016	Spring	40.58	9.68	94	9.04	3.41	0.825	NA	NA	NA	0	0	0	0	0	0	0	0	1	0	1	0
M_Albo_Cave7	M_Albo_Cave7121	1	21	25/05/2016	Spring	40.58	9.68	94	6.46	2.57	0.92	NA	NA	NA	0	0	0	0	0	0	0	0	1	0	0	0
M_Albo_Cave7	M_Albo_Cave7124	1	24	25/05/2016	Spring	40.58	9.68	94	5.18	2.39	0.845	NA	NA	NA	0	0	0	0	0	0	0	0	1	0	0	0
M_Albo_Cave7	M_Albo_Cave7127	1	27	25/05/2016	Spring	40.58	9.68	94	4.14	2.04	0.755	NA	NA	NA	0	0	0	0	0	0	0	0	1	0	0	0
M_Albo_Cave7	M_Albo_Cave7130	1	30	25/05/2016	Spring	40.58	9.68	94	7.95	2.39	0.9	NA	NA	NA	0	0	0	0	0	0	0	0	1	0	0	0
M_Albo_Cave7	M_Albo_Cave7133	1	33	25/05/2016	Spring	40.58	9.68	94	5.61	2.57	0.835	NA	NA	NA	1	0	0	0	0	0	0	0	1	0	0	1
M_Albo_Cave7	M_Albo_Cave7233	2	33	25/05/2016	Spring	40.58	9.68	94	2.07	0.94	0.875	NA	NA	NA	0	0	0	0	0	0	0	0	1	0	0	0
M_Albo_Cave7	M_Albo_Cave7136	1	36	25/05/2016	Spring	40.58	9.68	94	6.69	2.02	0.945	NA	NA	NA	0	0	0	0	0	0	0	0	1	0	0	0
M_Albo_Cave7	M_Albo_Cave7236	2	36	25/05/2016	Spring	40.58	9.68	94	0.63	0.43	0.83	NA	NA	NA	0	0	0	0	0	0	0	0	1	0	0	0
M_Albo_Cave7	M_Albo_Cave7139	1	39	25/05/2016	Spring	40.58	9.68	94	3.1	0.97	0.725	NA	NA	NA	0	0	0	0	0	0	0	0	1	0	0	0
M_Albo_Cave7	M_Albo_Cave7142	1	42	25/05/2016	Spring	40.58	9.68	94	0.42	1.14	0.775	NA	NA	NA	0	0	0	0	0	0	0	0	1	0	0	0
M_Albo_Cave7	M_Albo_Cave713	1	3	28/05/2016	Spring	40.58	9.68	94	7.09	1.42	0.925	NA	NA	NA	0	0	0	0	0	0	0	0	0	0	0	0
M_Albo_Cave7	M_Albo_Cave716	1	6	28/05/2016	Spring	40.58	9.68	94	6.89	2.88	0.81	NA	NA	NA	0	0	0	0	0	0	0	0	0	0	0	0
M_Albo_Cave7	M_Albo_Cave719	1	9	28/05/2016	Spring	40.58	9.68	94	9.74	3.12	0.89	NA	NA	NA	0	0	0	0	0	0	0	0	0	0	0	0
M_Albo_Cave7	M_Albo_Cave7112	1	12	28/05/2016	Spring	40.58	9.68	94	11.34	3.47	0.89	NA	NA	NA	1	0	0	0	0	0	0	0	1	0	3	0
M_Albo_Cave7	M_Albo_Cave7115	1	15	28/05/2016	Spring	40.58	9.68	94	10.8	2.91	0.885	NA	NA	NA	0	0	0	0	0	0	0	0	1	0	0	0
M_Albo_Cave7	M_Albo_Cave7118	1	18	28/05/2016	Spring	40.58	9.68	94	9.04	3.41	0.825	NA	NA	NA	0	0	0	0	0	0	0	0	1	0	0	0
M_Albo_Cave7	M_Albo_Cave7121	1	21	28/05/2016	Spring	40.58	9.68	94	6.46	2.57	0.92	NA	NA	NA	1	0	0	0	0	0	0	0	1	0	0	0
M_Albo_Cave7	M_Albo_Cave7124	1	24	28/05/2016	Spring	40.58	9.68	94	5.18	2.39	0.845	NA	NA	NA	0	0	0	0	0	0	0	0	1	0	1	0
M_Albo_Cave7	M_Albo_Cave7127	1	27	28/05/2016	Spring	40.58	9.68	94	4.14	2.04	0.755	NA	NA	NA	0	0	0	0	0	0	0	0	1	0	0	0
M_Albo_Cave7	M_Albo_Cave7130	1	30	28/05/2016	Spring	40.58	9.68	94	7.95	2.39	0.9	NA	NA	NA	1	0	0	0	0	0	0	0	1	0	0	0
M_Albo_Cave7	M_Albo_Cave7133	1	33	28/05/2016	Spring	40.58	9.68	94	5.61	2.57	0.835	NA	NA	NA	1	1	0	0	1	1	1	0	1	0	0	0
M_Albo_Cave7	M_Albo_Cave7233	2	33	28/05/2016	Spring	40.58	9.68	94	2.07	0.94	0.875	NA	NA	NA	0	0	0	0	0	0	0	0	1	0	0	0
M_Albo_Cave7	M_Albo_Cave7136	1	36	28/05/2016	Spring	40.58	9.68	94	6.69	2.02	0.945	NA	NA	NA	0	0	0	0	0	0	0	0	1	0	0	0
M_Albo_Cave7	M_Albo_Cave7236	2	36	28/05/2016	Spring	40.58	9.68	94	0.63	0.43	0.83	NA	NA	NA	0	0	0	0	0	0	0	0	1	0	0	0
M_Albo_Cave7	M_Albo_Cave7139	1	39	28/05/2016	Spring	40.58	9.68	94	3.1	0.97	0.725	NA	NA	NA	0	0	0	0	0	0	0	0	1	0	0	0
M_Albo_Cave7	M_Albo_Cave7142	1	42	28/05/2016	Spring	40.58	9.68	94	0.42	1.14	0.775	NA	NA	NA	0	0	0	0	0	0	0	0	1	0	0	0
