# Supplementary material for: Ecology and life history of Meta bourneti (Araneae: Tetragnathidae) from Monte Albo (Sardinia, Italy)
Source: PeerJ. 2018 Nov 29;6:e6049. doi: 10.7717/peerj.6049 (PMC6275118; doi:10.7717/peerj.6049)
Supplement: Table S2 — In this dataset is shown: the surveyed cave (Site), Date and Season of survey, Sector identity, Branch and depth (S_Depth) of the cave sector, spiders’ Age class (0 = Juvenile, 1 = adult) and both Depth and Height of each individual. [file peerj-06-6049-s002.csv]

Site	Date	Season	Sector	Branch	S_Depth	Age_class	Spider_Depth	Spider_Height
M_Albo_Cave1	14/10/2015	Autumn	M_Albo_Cave1127	1	27	1	25.85	0.4
M_Albo_Cave1	14/10/2015	Autumn	M_Albo_Cave1230	2	30	0	29.51	1.33
M_Albo_Cave1	14/10/2015	Autumn	M_Albo_Cave1354	3	54	0	53.5	3.68
M_Albo_Cave1	14/10/2015	Autumn	M_Albo_Cave1363	3	63	0	62	1.36
M_Albo_Cave1	16/10/2015	Autumn	M_Albo_Cave1112	1	12	1	11	0.3
M_Albo_Cave1	16/10/2015	Autumn	M_Albo_Cave1348	3	48	1	46.59	4.95
M_Albo_Cave1	16/10/2015	Autumn	M_Albo_Cave1351	3	51	0	48.91	3.36
M_Albo_Cave1	16/10/2015	Autumn	M_Albo_Cave1360	3	60	0	58.95	1.32
M_Albo_Cave1	23/01/2016	Winter	M_Albo_Cave1127	1	27	0	27	1.96
M_Albo_Cave1	23/01/2016	Winter	M_Albo_Cave1130	1	30	0	28	1.17
M_Albo_Cave1	23/01/2016	Winter	M_Albo_Cave1230	2	30	0	27.5	1.19
M_Albo_Cave1	23/01/2016	Winter	M_Albo_Cave1230	2	30	0	27.9	1.21
M_Albo_Cave1	23/01/2016	Winter	M_Albo_Cave1242	2	42	1	40.95	1.96
M_Albo_Cave1	23/01/2016	Winter	M_Albo_Cave1242	2	42	0	42	1.6
M_Albo_Cave1	23/01/2016	Winter	M_Albo_Cave1363	3	63	0	61.2	0.8
M_Albo_Cave1	23/01/2016	Winter	M_Albo_Cave1369	3	69	0	69	0.35
M_Albo_Cave1	23/01/2016	Winter	M_Albo_Cave1372	3	72	0	71.6	0.3
M_Albo_Cave1	23/01/2016	Winter	M_Albo_Cave1375	3	75	1	74	0.7
M_Albo_Cave1	23/01/2016	Winter	M_Albo_Cave1436	4	36	1	34.5	4.62
M_Albo_Cave1	23/01/2016	Winter	M_Albo_Cave1557	5	57	0	57	2.35
M_Albo_Cave1	23/01/2016	Winter	M_Albo_Cave1560	5	60	1	60	4.49
M_Albo_Cave1	23/01/2016	Winter	M_Albo_Cave1863	8	63	0	60.35	2
M_Albo_Cave1	23/01/2016	Winter	M_Albo_Cave1869	8	69	0	66.5	0.9
M_Albo_Cave1	23/01/2016	Winter	M_Albo_Cave1869	8	69	0	66.5	1.3
M_Albo_Cave1	25/01/2016	Winter	M_Albo_Cave119	1	9	1	8	0.5
M_Albo_Cave1	25/01/2016	Winter	M_Albo_Cave1127	1	27	0	27	2.96
M_Albo_Cave1	25/01/2016	Winter	M_Albo_Cave1230	2	30	0	27.9	1.21
M_Albo_Cave1	25/01/2016	Winter	M_Albo_Cave1354	3	54	0	54	2.35
M_Albo_Cave1	25/01/2016	Winter	M_Albo_Cave1363	3	63	0	61.2	0.8
M_Albo_Cave1	25/01/2016	Winter	M_Albo_Cave1369	3	69	0	69	0.3
M_Albo_Cave1	25/01/2016	Winter	M_Albo_Cave1372	3	72	0	71.6	0.5
M_Albo_Cave1	25/01/2016	Winter	M_Albo_Cave1375	3	75	1	74	0.7
M_Albo_Cave1	25/01/2016	Winter	M_Albo_Cave1439	4	39	1	34.5	4.62
M_Albo_Cave1	25/01/2016	Winter	M_Albo_Cave1557	5	57	0	57.4	2.2
M_Albo_Cave1	25/01/2016	Winter	M_Albo_Cave1869	8	69	0	66.5	0.9
M_Albo_Cave1	25/01/2016	Winter	M_Albo_Cave1869	8	69	0	66.5	1.3
M_Albo_Cave1	06/04/2016	Spring	M_Albo_Cave119	1	9	0	6.5	0.8
M_Albo_Cave1	06/04/2016	Spring	M_Albo_Cave119	1	9	1	8	0.5
M_Albo_Cave1	06/04/2016	Spring	M_Albo_Cave1124	1	24	1	21.8	3.19
M_Albo_Cave1	06/04/2016	Spring	M_Albo_Cave1124	1	24	1	22	0.3
M_Albo_Cave1	06/04/2016	Spring	M_Albo_Cave1133	1	33	0	33	0.35
M_Albo_Cave1	06/04/2016	Spring	M_Albo_Cave1339	3	39	1	38	1.14
M_Albo_Cave1	06/04/2016	Spring	M_Albo_Cave1357	3	57	0	56.4	1.95
M_Albo_Cave1	06/04/2016	Spring	M_Albo_Cave1372	3	72	1	71.75	0.87
M_Albo_Cave1	06/04/2016	Spring	M_Albo_Cave1375	3	75	1	74.12	0.71
M_Albo_Cave1	06/04/2016	Spring	M_Albo_Cave1557	5	57	0	56.7	0.5
M_Albo_Cave1	06/04/2016	Spring	M_Albo_Cave1869	8	69	0	67	1.6
M_Albo_Cave1	06/04/2016	Spring	M_Albo_Cave1869	8	69	0	68	1.4
M_Albo_Cave1	06/04/2016	Spring	M_Albo_Cave1869	8	69	0	68	2.2
M_Albo_Cave1	06/04/2016	Spring	M_Albo_Cave1869	8	69	0	68	2.1
M_Albo_Cave1	12/04/2016	Spring	M_Albo_Cave119	1	9	1	8	0.5
M_Albo_Cave1	12/04/2016	Spring	M_Albo_Cave1115	1	15	1	12.35	0.45
M_Albo_Cave1	12/04/2016	Spring	M_Albo_Cave1130	1	30	1	27.6	1.1
M_Albo_Cave1	12/04/2016	Spring	M_Albo_Cave1357	3	57	0	56.4	1.95
M_Albo_Cave1	12/04/2016	Spring	M_Albo_Cave1372	3	72	1	71.5	0.65
M_Albo_Cave1	12/04/2016	Spring	M_Albo_Cave1375	3	75	1	74.12	0.5
M_Albo_Cave1	12/04/2016	Spring	M_Albo_Cave1557	5	57	0	56.7	0.5
M_Albo_Cave1	12/04/2016	Spring	M_Albo_Cave1869	8	69	0	68	2.1
M_Albo_Cave1	07/05/2016	Spring	M_Albo_Cave1112	1	12	1	12	0.4
M_Albo_Cave1	07/05/2016	Spring	M_Albo_Cave1118	1	18	0	17.5	0.2
M_Albo_Cave1	07/05/2016	Spring	M_Albo_Cave1230	2	30	0	28.5	2.2
M_Albo_Cave1	07/05/2016	Spring	M_Albo_Cave1372	3	72	1	71.5	0.65
M_Albo_Cave1	07/05/2016	Spring	M_Albo_Cave1375	3	75	1	74.12	0.5
M_Albo_Cave1	07/05/2016	Spring	M_Albo_Cave1557	5	57	0	56.7	0.5
M_Albo_Cave1	07/05/2016	Spring	M_Albo_Cave1869	8	69	1	66.4	0.4
M_Albo_Cave1	07/05/2016	Spring	M_Albo_Cave1869	8	69	0	68	2.2
M_Albo_Cave1	07/05/2016	Spring	M_Albo_Cave1869	8	69	0	68	2.1
M_Albo_Cave1	13/05/2016	Spring	M_Albo_Cave1112	1	12	1	12	0.45
M_Albo_Cave1	13/05/2016	Spring	M_Albo_Cave1118	1	18	0	16	0.3
M_Albo_Cave1	13/05/2016	Spring	M_Albo_Cave1333	3	33	1	31.8	5
M_Albo_Cave1	13/05/2016	Spring	M_Albo_Cave1339	3	39	1	38.7	0.7
M_Albo_Cave1	13/05/2016	Spring	M_Albo_Cave1375	3	75	1	74.12	0.5
M_Albo_Cave1	13/05/2016	Spring	M_Albo_Cave1557	5	57	0	56.7	0.5
M_Albo_Cave1	13/05/2016	Spring	M_Albo_Cave1869	8	69	1	66.4	0.4
M_Albo_Cave1	13/05/2016	Spring	M_Albo_Cave1869	8	69	0	68	2.2
M_Albo_Cave1	13/05/2016	Spring	M_Albo_Cave1869	8	69	0	68	2.1
M_Albo_Cave1	24/05/2016	Spring	M_Albo_Cave119	1	9	1	8	0.5
M_Albo_Cave1	24/05/2016	Spring	M_Albo_Cave1112	1	12	1	12	0.4
M_Albo_Cave1	17/06/2016	Summer	M_Albo_Cave119	1	9	1	7.5	0.5
M_Albo_Cave1	17/06/2016	Summer	M_Albo_Cave1115	1	15	0	12.3	0.6
M_Albo_Cave1	17/06/2016	Summer	M_Albo_Cave1115	1	15	0	12.5	0.4
M_Albo_Cave1	17/06/2016	Summer	M_Albo_Cave1133	1	33	0	33	0.05
M_Albo_Cave1	17/06/2016	Summer	M_Albo_Cave1133	1	33	0	33	0.5
M_Albo_Cave1	17/06/2016	Summer	M_Albo_Cave1348	3	48	0	45.3	0.25
M_Albo_Cave1	17/06/2016	Summer	M_Albo_Cave1351	3	51	0	49.9	0.1
M_Albo_Cave1	17/06/2016	Summer	M_Albo_Cave1354	3	54	0	52	0.4
M_Albo_Cave1	17/06/2016	Summer	M_Albo_Cave1357	3	57	0	55.1	2
M_Albo_Cave1	17/06/2016	Summer	M_Albo_Cave1660	6	60	0	60	1
M_Albo_Cave1	17/06/2016	Summer	M_Albo_Cave1766	7	66	0	66	1.2
M_Albo_Cave1	17/06/2016	Summer	M_Albo_Cave1769	7	69	0	67.5	0.6
M_Albo_Cave1	17/06/2016	Summer	M_Albo_Cave1769	7	69	0	68	0.5
M_Albo_Cave1	17/06/2016	Summer	M_Albo_Cave1866	8	66	0	63.5	3.5
M_Albo_Cave1	17/06/2016	Summer	M_Albo_Cave1869	8	69	1	68	3
M_Albo_Cave1	24/06/2016	Summer	M_Albo_Cave1115	1	15	0	12.3	0.3
M_Albo_Cave1	24/06/2016	Summer	M_Albo_Cave1115	1	15	0	12.6	1.1
M_Albo_Cave1	24/06/2016	Summer	M_Albo_Cave1354	3	54	0	52.1	0.45
M_Albo_Cave1	24/06/2016	Summer	M_Albo_Cave1354	3	54	0	52.25	0.65
M_Albo_Cave1	24/06/2016	Summer	M_Albo_Cave1557	5	57	0	56.5	0.2
M_Albo_Cave1	24/06/2016	Summer	M_Albo_Cave1660	6	60	1	58.5	0.35
M_Albo_Cave1	24/06/2016	Summer	M_Albo_Cave1769	7	69	0	69	0.5
M_Albo_Cave1	24/06/2016	Summer	M_Albo_Cave1769	7	69	0	69	0.5
M_Albo_Cave1	24/06/2016	Summer	M_Albo_Cave1869	8	69	0	68	1.1
M_Albo_Cave2	13/10/2015	Autumn	M_Albo_Cave2115	1	15	1	13.6	0.66
M_Albo_Cave2	13/10/2015	Autumn	M_Albo_Cave2136	1	36	1	33.4	1.65
M_Albo_Cave2	13/10/2015	Autumn	M_Albo_Cave2136	1	36	1	33.4	3.03
M_Albo_Cave2	13/10/2015	Autumn	M_Albo_Cave2157	1	57	1	56.9	0.2
M_Albo_Cave2	21/10/2015	Autumn	M_Albo_Cave2115	1	15	1	13.6	0.66
M_Albo_Cave2	21/10/2015	Autumn	M_Albo_Cave2151	1	51	1	51	NA
M_Albo_Cave2	21/01/2016	Winter	M_Albo_Cave2118	1	18	0	18	NA
M_Albo_Cave2	28/01/2016	Winter	M_Albo_Cave2118	1	18	1	15.08	3.88
M_Albo_Cave2	08/04/2016	Spring	M_Albo_Cave2115	1	15	0	12.89	0.69
M_Albo_Cave2	08/04/2016	Spring	M_Albo_Cave2118	1	18	1	18	0.1
M_Albo_Cave2	12/04/2016	Spring	M_Albo_Cave2115	1	15	1	15	0.7
M_Albo_Cave2	06/05/2016	Spring	M_Albo_Cave2112	1	12	0	12	0.05
M_Albo_Cave2	22/06/2016	Summer	M_Albo_Cave2121	1	21	1	20	0.4
M_Albo_Cave2	26/06/2016	Summer	M_Albo_Cave2121	1	21	1	20	0.3
M_Albo_Cave3	21/10/2015	Autumn	M_Albo_Cave3112	1	12	1	9.54	0.26
M_Albo_Cave3	28/01/2016	Winter	M_Albo_Cave3112	1	12	1	10.26	0.29
M_Albo_Cave4	13/10/2015	Autumn	M_Albo_Cave4124	1	24	0	22.5	0.73
M_Albo_Cave4	13/10/2015	Autumn	M_Albo_Cave4130	1	30	1	29.6	1.52
M_Albo_Cave4	21/01/2016	Winter	M_Albo_Cave4130	1	30	0	30	1.6
M_Albo_Cave4	21/01/2016	Winter	M_Albo_Cave4415	4	15	1	14.8	0.64
M_Albo_Cave4	28/01/2016	Winter	M_Albo_Cave4554	5	54	1	51.8	0.45
M_Albo_Cave4	08/04/2016	Spring	M_Albo_Cave4133	1	33	1	32.06	0.47
M_Albo_Cave4	12/04/2016	Spring	M_Albo_Cave4133	1	33	1	32	0.5
M_Albo_Cave6	21/01/2016	Winter	M_Albo_Cave6215	2	15	1	15	3.89
M_Albo_Cave6	06/05/2016	Spring	M_Albo_Cave6215	2	15	0	14	3
M_Albo_Cave7	14/10/2015	Autumn	M_Albo_Cave7124	1	24	1	23.07	0.4
M_Albo_Cave7	14/10/2015	Autumn	M_Albo_Cave7127	1	27	0	24.61	1.61
M_Albo_Cave7	14/10/2015	Autumn	M_Albo_Cave7133	1	33	0	31.61	0.55
M_Albo_Cave7	19/10/2015	Autumn	M_Albo_Cave7124	1	24	1	23.7	0.41
M_Albo_Cave7	19/10/2015	Autumn	M_Albo_Cave7130	1	30	0	30	1.97
M_Albo_Cave7	19/10/2015	Autumn	M_Albo_Cave7133	1	33	0	31.79	0.47
M_Albo_Cave7	04/04/2016	Spring	M_Albo_Cave7112	1	12	0	11.95	0
M_Albo_Cave7	05/04/2016	Spring	M_Albo_Cave7133	1	33	0	31	0.4
M_Albo_Cave7	28/05/2016	Spring	M_Albo_Cave7133	1	33	1	33	NA
M_Albo_Cave7	06/06/2016	Spring	M_Albo_Cave7112	1	12	0	12	NA
M_Albo_Cave7	06/06/2016	Spring	M_Albo_Cave7112	1	12	0	12	NA
M_Albo_Cave7	06/06/2016	Spring	M_Albo_Cave7115	1	15	0	15	NA
M_Albo_Cave7	06/06/2016	Spring	M_Albo_Cave7118	1	18	0	18	NA
M_Albo_Cave7	06/06/2016	Spring	M_Albo_Cave7121	1	21	1	21	NA
M_Albo_Cave7	06/06/2016	Spring	M_Albo_Cave7124	1	24	1	24	NA
M_Albo_Cave7	06/06/2016	Spring	M_Albo_Cave7127	1	27	1	27	NA
M_Albo_Cave7	07/06/2016	Spring	M_Albo_Cave716	1	6	0	3.2	1.85
M_Albo_Cave7	07/06/2016	Spring	M_Albo_Cave7115	1	15	0	13.5	0.55
M_Albo_Cave7	07/06/2016	Spring	M_Albo_Cave7118	1	18	0	15.8	1.1
M_Albo_Cave7	08/06/2016	Spring	M_Albo_Cave7112	1	12	0	11.1	0.1
M_Albo_Cave7	08/06/2016	Spring	M_Albo_Cave7115	1	15	0	14.1	3
M_Albo_Cave7	08/06/2016	Spring	M_Albo_Cave7118	1	18	0	17.5	0.5
M_Albo_Cave7	08/06/2016	Spring	M_Albo_Cave7118	1	18	0	17.8	0.25
M_Albo_Cave7	08/06/2016	Spring	M_Albo_Cave7118	1	18	0	18	0.25
M_Albo_Cave7	09/06/2016	Spring	M_Albo_Cave7112	1	12	0	10.5	0.15
M_Albo_Cave7	09/06/2016	Spring	M_Albo_Cave7133	1	33	1	30.8	0.85
M_Albo_Cave7	09/06/2016	Spring	M_Albo_Cave7136	1	36	0	33.8	2.2
M_Albo_Cave7	10/06/2016	Spring	M_Albo_Cave7112	1	12	0	10	0.05
M_Albo_Cave7	10/06/2016	Spring	M_Albo_Cave7112	1	12	0	10.8	0.2
M_Albo_Cave7	10/06/2016	Spring	M_Albo_Cave7115	1	15	0	14	0.3
M_Albo_Cave7	10/06/2016	Spring	M_Albo_Cave7118	1	18	0	15.5	0.06
M_Albo_Cave7	10/06/2016	Spring	M_Albo_Cave7133	1	33	0	30.5	0.12
M_Albo_Cave7	10/06/2016	Spring	M_Albo_Cave7136	1	36	0	34	2.35
M_Albo_Cave7	11/06/2016	Spring	M_Albo_Cave719	1	9	0	8.4	0.2
M_Albo_Cave7	11/06/2016	Spring	M_Albo_Cave719	1	9	0	8.5	0.2
M_Albo_Cave7	11/06/2016	Spring	M_Albo_Cave719	1	9	0	8.5	0.2
M_Albo_Cave7	11/06/2016	Spring	M_Albo_Cave7112	1	12	0	9.2	0.15
M_Albo_Cave7	11/06/2016	Spring	M_Albo_Cave7112	1	12	0	10.8	0.1
M_Albo_Cave7	11/06/2016	Spring	M_Albo_Cave7112	1	12	0	11.5	0.2
M_Albo_Cave7	11/06/2016	Spring	M_Albo_Cave7115	1	15	0	14	0.3
M_Albo_Cave7	11/06/2016	Spring	M_Albo_Cave7127	1	27	0	24.5	1.1
M_Albo_Cave7	11/06/2016	Spring	M_Albo_Cave7127	1	27	0	25.7	1.2
M_Albo_Cave7	11/06/2016	Spring	M_Albo_Cave7127	1	27	0	27	0.3
M_Albo_Cave7	11/06/2016	Spring	M_Albo_Cave7133	1	33	1	30.8	0.85
M_Albo_Cave7	12/06/2016	Spring	M_Albo_Cave7112	1	12	0	10.8	0.1
M_Albo_Cave7	12/06/2016	Spring	M_Albo_Cave7112	1	12	0	12	0.2
M_Albo_Cave7	12/06/2016	Spring	M_Albo_Cave7115	1	15	0	12.1	0.4
M_Albo_Cave7	12/06/2016	Spring	M_Albo_Cave7115	1	15	0	14	0.3
M_Albo_Cave7	12/06/2016	Spring	M_Albo_Cave7133	1	33	1	30.8	0.85
M_Albo_Cave7	22/06/2016	Summer	M_Albo_Cave7112	1	12	0	10.3	0.4
M_Albo_Cave7	22/06/2016	Summer	M_Albo_Cave7112	1	12	0	11.8	0.2
M_Albo_Cave7	22/06/2016	Summer	M_Albo_Cave7133	1	33	1	30.8	0.85
M_Albo_Cave7	24/06/2016	Summer	M_Albo_Cave7112	1	12	0	10.3	0.4
M_Albo_Cave7	24/06/2016	Summer	M_Albo_Cave7115	1	15	0	14	0.3
M_Albo_Cave7	24/06/2016	Summer	M_Albo_Cave7121	1	21	0	21	0.28
